# Supplementary material for: Fueling Open Innovation for Malaria Transmission-Blocking Drugs: Hundreds of Molecules Targeting Early Parasite Mosquito Stages
Source: Front Microbiol. 2019 Sep 13;10:2134. doi: 10.3389/fmicb.2019.02134 (PMC6753678; doi:10.3389/fmicb.2019.02134)
Supplement: Supplementary file 1 [file Table_1.xlsx]

## Sheet: Sup table 1 primary screen
Supplementary Table 1 - TCAMS compounds giving >50% inhibition in the P. berghei ookinete development assay
	Replicate A		Replicate B		550 compounds identified
TCAMS ID	% inhibition		% inhibition
TCMDC-123558	50.035		22.2212
TCMDC-123633	24.4924		54.5817
TCMDC-123706	60.1176		20.9438
TCMDC-123828	41.2967		61.8203
TCMDC-124347	68.8559		49.898
TCMDC-124356	62.8063		63.5235
TCMDC-125565	27.8532		50.3238
TCMDC-131238	77.5942		34.9951
TCMDC-133874	50.7072		12.4279
TCMDC-134114	106.498		96.7356
TCMDC-135620	131.368		63.5235
TCMDC-135907	99.7759		69.4846
TCMDC-136650	61.462		37.5499
TCMDC-137306	81.6272		92.9034
TCMDC-137634	54.0681		40.9563
TCMDC-137820	57.4289		49.4722
TCMDC-138016	91.0377		66.9298
TCMDC-141784	54.0681		33.7177
TCMDC-141955	54.7402		63.0977
TCMDC-141960	68.8559		55.8591
TCMDC-124085	85.4853		96.2368
TCMDC-131825	90.2572		99.1819
TCMDC-135911	105.468		112.189
TCMDC-135947	61.9237		72.6761
TCMDC-136003	93.2397		100.9
TCMDC-136286	104.871		108.753
TCMDC-137946	61.029		76.8483
TCMDC-138928	93.2397		106.545
TCMDC-140369	54.4675		53.7785
TCMDC-141154	57.7482		53.5331
TCMDC-134548	4.95837		51.8151
TCMDC-137810	49.9938		58.687
TCMDC-125480	33.2919		58.687
TCMDC-138811	34.7831		69.7311
TCMDC-124456	41.9411		67.5222
TCMDC-139733	44.6253		66.0497
TCMDC-142261	102.039		101.982
TCMDC-125457	53.5389		37.1632
TCMDC-132306	58.3205		97.7272
TCMDC-134163	91.0744		92.9141
TCMDC-137852	40.8677		51.0006
TCMDC-142246	52.5826		94.3179
TCMDC-125133	62.0009		73.379
TCMDC-132304	29.2192		50.5243
TCMDC-134721	66.7261		70.2975
TCMDC-123877	53.4936		54.3602
TCMDC-125114	114.437		73.4855
TCMDC-125312	63.0759		65.6615
TCMDC-125391	87.6068		62.6189
TCMDC-125397	106.005		90.4374
TCMDC-125432	17.8472		54.7949
TCMDC-125442	48.5107		58.2722
TCMDC-134715	26.6629		59.1415
TCMDC-135522	38.1618		71.3121
TCMDC-123961	31.5175		68.9465
TCMDC-124790	55.2883		63.0891
TCMDC-124791	79.908		77.5931
TCMDC-134411	72.2674		57.5106
TCMDC-134575	51.0435		48.3061
TCMDC-141000	72.2674		60.8577
TCMDC-124730	78.9518		101.97
TCMDC-124874	66.1203		73.5222
TCMDC-124947	33.0285		54.6798
TCMDC-134716	44.847		53.9409
TCMDC-134717	64.4319		77.5862
TCMDC-134719	64.0943		78.6946
TCMDC-135130	51.9381		48.7685
TCMDC-137427	55.9902		67.9803
TCMDC-123504	114.672		120.991
TCMDC-123989	43.193		69.344
TCMDC-124699	66.1415		59.3771
TCMDC-132054	107.148		103.775
TCMDC-133343	63.8843		36.7249
TCMDC-133349	68.775		82.4823
TCMDC-135180	66.1415		72.5153
TCMDC-138677	53.7268		47.5979
TCMDC-124060	59.1269		67.5668
TCMDC-124285	78.9167		53.9233
TCMDC-133828	97.5424		72.2343
TCMDC-133831	81.2449		52.1281
TCMDC-135283	80.4689		74.7476
TCMDC-136019	61.8432		39.2026
TCMDC-137949	42.8294		73.3114
TCMDC-137957	66.8876		77.6199
TCMDC-138924	70.768		81.5693
TCMDC-140674	75.4244		38.4846
TCMDC-134547	69.6714		52.1621
TCMDC-123870	83.517		65.6235
TCMDC-124578	104.217		87.0277
TCMDC-124937	65.6924		36.825
TCMDC-125438	52.4677		58.2293
TCMDC-133471	56.4926		36.0467
TCMDC-133746	51.3177		44.2192
TCMDC-134060	53.0426		41.1059
TCMDC-134149	85.242		71.461
TCMDC-134166	102.492		90.5302
TCMDC-135677	103.642		93.6436
TCMDC-136207	67.9923		58.6185
TCMDC-137049	55.9176		51.6134
TCMDC-137302	53.6176		57.0618
TCMDC-138688	69.1423		64.456
??? Unidentified	64.3709		37.447
??? Unidentified	61.317		32.4729
TCMDC-123878	55.9726		32.9251
TCMDC-124698	67.4248		51.9171
TCMDC-125179	52.9187		35.1861
TCMDC-125200	62.0805		54.178
TCMDC-134208	117.051		98.9449
TCMDC-134804	57.4996		38.8036
TCMDC-136129	117.051		93.0664
TCMDC-131876	79.3651		70.8882
TCMDC-135322	29.6296		78.9322
TCMDC-137523	74.6032		95.0203
TCMDC-137571	19.0476		55.3747
TCMDC-137573	42.8571		78.3577
TCMDC-137576	35.4497		63.9933
TCMDC-137579	26.455		54.2255
TCMDC-137580	53.4392		35.8391
TCMDC-137769	141.799		104.788
TCMDC-138010	110.053		119.153
TCMDC-138113	7.93651		61.1204
TCMDC-138556	25.3968		50.2035
TCMDC-140660	30.1587		50.2035
TCMDC-140743	89.9471		58.2475
TCMDC-140759	50.7937		52.5018
TCMDC-140793	51.8519		48.4798
TCMDC-133308	59.106		56.289
TCMDC-133823	122.682		88.9058
TCMDC-134945	54.1391		76.9241
TCMDC-136058	86.9205		80.918
TCMDC-137243	8.9404		52.9608
TCMDC-137633	2.48344		52.2951
TCMDC-137979	30.7947		81.5837
TCMDC-138019	5.46358		62.2799
TCMDC-141393	35.7616		53.6264
TCMDC-141406	91.8874		114.201
TCMDC-141808	43.2119		70.9333
TCMDC-124553	56.2584		84.8988
TCMDC-134115	100.089		101.705
TCMDC-134692	89.6659		88.1869
TCMDC-134728	96.3474		103.166
TCMDC-134729	83.5189		96.2247
TCMDC-135042	92.8731		107.551
TCMDC-135253	56.5256		75.3996
TCMDC-135254	57.8619		80.1492
TCMDC-135426	84.588		99.5129
TCMDC-135433	31.6704		64.439
TCMDC-135462	91.0022		103.897
TCMDC-135463	56.5256		70.2847
TCMDC-135546	85.1225		90.3791
TCMDC-135623	70.9577		86.7255
TCMDC-135654	86.1915		104.993
TCMDC-135655	78.441		70.65
TCMDC-135656	92.6058		102.801
TCMDC-135657	61.6036		80.5145
TCMDC-135676	78.1737		102.436
TCMDC-135678	46.9042		71.0154
TCMDC-135683	82.4499		85.9948
TCMDC-135779	85.1225		87.0909
TCMDC-135789	97.4165		111.569
TCMDC-135795	72.294		89.6483
TCMDC-135796	84.0535		98.4168
TCMDC-135814	68.0178		98.0515
TCMDC-135815	74.9666		105.724
TCMDC-135816	56.5256		81.9759
TCMDC-135881	87.5278		97.6861
TCMDC-135925	61.3363		86.7255
TCMDC-135926	85.657		106.089
TCMDC-135927	86.7261		100.974
TCMDC-136014	91.0022		104.628
TCMDC-136015	84.588		96.2247
TCMDC-136016	59.1982		74.3035
TCMDC-136017	37.8174		76.4957
TCMDC-137423	93.6748		102.07
TCMDC-140749	52.784		27.9038
TCMDC-125546	41.5688		50.6328
TCMDC-137384	31.4232		56.8721
TCMDC-137431	93.9878		59.8276
TCMDC-137586	79.333		90.039
TCMDC-137898	66.3692		24.362
TCMDC-137997	52.8417		64.7534
TCMDC-138029	92.2969		90.6958
TCMDC-138683	55.6599		28.9594
TCMDC-138736	94.5514		90.039
TCMDC-138793	57.3509		34.542
TCMDC-138958	59.6054		10.5699
TCMDC-141972	89.4786		109.414
??? Unidentified	43.0126		54.7189
TCMDC-124044	52.3378		21.8053
TCMDC-124634	35.5524		65.4906
TCMDC-124726	52.9595		25.9943
TCMDC-124748	70.3665		89.4278
TCMDC-124792	59.798		82.845
TCMDC-124935	47.3643		55.9157
TCMDC-125096	51.0944		24.199
TCMDC-125163	58.5546		48.7346
TCMDC-125247	123.831		128.924
TCMDC-133294	56.0679		54.1204
TCMDC-133465	51.7161		31.3801
TCMDC-134996	97.7205		83.4435
TCMDC-135000	52.3378		57.1126
TCMDC-135005	105.181		99.0026
TCMDC-135009	59.798		66.6874
TCMDC-135012	50.4727		51.7267
TCMDC-135018	54.8245		42.7503
TCMDC-135888	61.663		48.7346
TCMDC-136437	48.6077		52.9236
TCMDC-140310	-10.452		74.467
TCMDC-124760	44.7602		67.8821
TCMDC-125086	51.177		62.2836
TCMDC-125243	53.4089		33.7017
TCMDC-133955	56.1988		46.0773
TCMDC-134835	88.2825		77.3112
TCMDC-134969	50.061		40.1842
TCMDC-135038	53.4089		58.1584
TCMDC-124272	66.8536		79.6186
TCMDC-134293	59.7116		54.4821
TCMDC-135185	92.1254		83.7436
TCMDC-137265	110.805		102.471
TCMDC-137268	77.8414		91.2473
TCMDC-137545	68.5018		47.8495
TCMDC-137546	55.8659		53.7018
TCMDC-137813	53.6683		5.32281
TCMDC-137854	55.3165		26.7812
TCMDC-137868	53.1189		26.3911
TCMDC-137903	53.6683		40.8268
TCMDC-137959	70.6993		40.4366
TCMDC-137973	72.8969		52.1412
TCMDC-138172	76.1932		65.7966
TCMDC-140549	58.0634		49.8003
TCMDC-140781	60.8103		64.6261
TCMDC-124702	58.1535		68.9236
TCMDC-124894	61.8122		32.0385
TCMDC-125024	101.601		105.518
TCMDC-125051	87.8805		98.8383
TCMDC-133757	48.092		57.5967
TCMDC-133763	33.2285		66.0192
TCMDC-133974	38.2593		57.8871
TCMDC-124286	34.7984		55.2326
TCMDC-125724	103.959		109.399
TCMDC-125835	74.618		77.4927
TCMDC-132066	25.7168		55.2326
TCMDC-134649	18.7309		51.5226
TCMDC-136354	86.494		82.6867
TCMDC-136455	109.547		94.5587
TCMDC-137311	95.5756		90.8487
TCMDC-137929	38.99		55.2326
TCMDC-139647	55.0575		82.6867
TCMDC-139791	17.3337		54.4906
TCMDC-140658	63.4405		46.3286
TCMDC-140780	48.7702		68.5887
TCMDC-141070	24.3196		51.5226
TCMDC-141111	36.8942		51.5226
TCMDC-141357	22.2238		55.9746
TCMDC-123835	69.915		40.1755
TCMDC-125139	3.38094		50.5532
TCMDC-132180	7.14157		53.6055
TCMDC-133060	12.9271		53.6055
TCMDC-134708	21.8948		52.995
TCMDC-134726	101.736		103.663
TCMDC-135244	79.1719		64.5937
TCMDC-135303	52.8476		65.8146
TCMDC-135669	21.8948		53.6055
TCMDC-136029	61.2367		98.7791
TCMDC-136185	106.943		101.221
TCMDC-137028	1.64527		57.2682
TCMDC-137308	67.3115		61.5414
TCMDC-137753	48.7977		68.8668
TCMDC-137877	56.6082		22.4723
TCMDC-137964	50.5334		51.7741
TCMDC-137998	11.4807		55.4369
TCMDC-140414	6.85229		50.5532
TCMDC-140696	54.5833		89.6223
TCMDC-141065	4.53806		52.3846
TCMDC-141182	15.5306		59.0996
TCMDC-141334	59.2117		49.9428
TCMDC-141381	75.9899		61.5414
TCMDC-141959	64.4187		30.4082
??? Unidentified	5.06738		69.9354
??? Unidentified	7.70169		54.9031
TCMDC-125517	20.2878		90.6048
TCMDC-134164	96.9754		90.6048
TCMDC-135321	43.9966		70.8749
TCMDC-135365	88.7798		104.698
TCMDC-135415	28.7761		60.5402
TCMDC-137244	43.9966		63.3588
TCMDC-137547	29.0688		62.4193
TCMDC-137663	39.8988		59.6007
TCMDC-137670	51.6068		57.7217
TCMDC-137968	30.5323		62.4193
TCMDC-137995	75.0229		68.9959
TCMDC-140687	13.263		51.145
TCMDC-140735	13.8484		52.0846
TCMDC-140739	18.8243		50.2055
TCMDC-123621	49.0798		59.8684
TCMDC-124528	53.3742		63.3784
TCMDC-124557	85.2761		75.3126
TCMDC-124837	77.9141		70.3985
TCMDC-134116	134.356		120.592
TCMDC-134697	46.0123		53.1993
TCMDC-135188	67.4847		73.9086
TCMDC-135367	88.3436		59.1664
TCMDC-135621	69.3252		64.0804
TCMDC-135645	122.086		92.1609
TCMDC-137341	61.3497		58.1133
TCMDC-137429	133.129		107.956
TCMDC-137856	104.908		74.9616
TCMDC-141973	62.5767		47.2322
??? Unidentified	33.0817		68.6323
??? Unidentified	31.6511		50.1081
TCMDC-124833	70.2762		68.6323
TCMDC-124839	81.2438		58.9997
TCMDC-133088	41.665		56.0358
TCMDC-134169	78.3827		61.9636
TCMDC-134399	46.4335		56.0358
TCMDC-134671	92.6883		100.494
TCMDC-137378	87.4429		100.494
TCMDC-138676	44.0493		73.8191
TCMDC-139093	73.1373		67.8913
TCMDC-139315	114.623		130.133
TCMDC-136209	56.9243		30.8429
TCMDC-137851	53.5863		40.4755
TCMDC-138014	63.1234		36.7706
TCMDC-124486	113.351		91.8719
TCMDC-132029	75.7009		81.8001
TCMDC-133826	58.0774		28.2606
TCMDC-134648	66.8892		104.064
TCMDC-136010	77.3031		54.7653
TCMDC-136060	87.717		84.4506
TCMDC-137377	132.577		124.208
TCMDC-138217	53.271		3.87631
TCMDC-138826	67.6903		78.0895
TCMDC-140680	97.3298		90.2816
TCMDC-123997	48.4646		53.175
TCMDC-123794	88.4482		92.5908
TCMDC-124093	50.9445		54.9929
TCMDC-124125	68.9843		54.7564
TCMDC-124832	102.69		91.6449
TCMDC-139368	31.9553		60.1951
TCMDC-123689	23.8763		50.5416
TCMDC-123808	57.7286		102.933
TCMDC-124173	37.5576		54.9408
TCMDC-132098	104.911		114.131
TCMDC-135491	14.4047		53.741
TCMDC-135768	14.9309		54.5409
TCMDC-137307	47.5554		73.3378
TCMDC-137312	47.0292		71.3381
TCMDC-137980	50.1864		73.3378
TCMDC-138022	53.1682		87.3354
TCMDC-138039	8.79193		53.3411
TCMDC-138061	-0.328875		51.3414
TCMDC-123741	54.8714		64.7149
TCMDC-123758	53.8379		38.3667
TCMDC-124479	54.8714		53.1587
TCMDC-124577	107.062		83.2049
TCMDC-124828	40.9194		76.2712
TCMDC-137042	37.8189		64.2527
TCMDC-137313	74.5075		66.5639
TCMDC-141807	68.3066		67.9507
TCMDC-124103	110.51		94.7169
TCMDC-124514	108.618		100.528
TCMDC-124835	73.9359		84.1506
TCMDC-124943	55.0184		43.9987
TCMDC-125431	63.216		52.1876
TCMDC-125603	80.2417		96.0376
TCMDC-131932	68.8912		57.999
TCMDC-133800	66.3689		76.7542
TCMDC-134117	92.8534		98.4151
TCMDC-134144	67.6301		105.547
TCMDC-134946	57.5407		45.0553
TCMDC-141586	65.7383		42.6779
TCMDC-141804	63.8466		85.4714
TCMDC-134165	41.1456		108.981
TCMDC-124838	44.9291		53.7725
TCMDC-136211	36.1009		50.6026
TCMDC-135638	30.4256		54.565
TCMDC-123792	45.6221		73.8063
TCMDC-123863	93.7327		58.5266
TCMDC-124090	23.5023		54.7067
TCMDC-124122	64.424		39.9727
TCMDC-124550	83.7788		59.0723
TCMDC-125531	93.1797		121.282
TCMDC-125809	58.341		60.7094
TCMDC-131596	78.8018		47.0668
TCMDC-131602	52.8111		32.3329
TCMDC-131875	61.106		69.4407
TCMDC-131908	61.659		23.6016
TCMDC-133061	50.0461		37.2442
TCMDC-135461	68.2949		108.731
TCMDC-135566	63.318		35.6071
TCMDC-135855	65.53		32.8786
TCMDC-135859	55.576		25.2387
TCMDC-136979	58.341		20.8731
TCMDC-137229	75.4839		62.8922
TCMDC-139240	53.9171		18.6903
TCMDC-139355	53.3641		17.5989
TCMDC-139398	63.871		33.4243
TCMDC-139660	79.3548		69.4407
TCMDC-139781	63.318		35.6071
TCMDC-139849	64.977		20.8731
TCMDC-140077	61.659		14.3247
TCMDC-140360	57.788		39.9727
TCMDC-140671	55.023		18.6903
TCMDC-141066	57.788		22.5102
TCMDC-141340	60		20.8731
TCMDC-141604	63.318		20.8731
TCMDC-141634	55.576		13.779
TCMDC-141944	58.341		37.2442
TCMDC-142047	59.447		48.704
TCMDC-142202	51.1521		30.6958
TCMDC-142264	53.9171		8.32196
TCMDC-137426	81.7674		82.4578
TCMDC-131693	23.9139		55.9157
TCMDC-125838	109.905		117.237
TCMDC-137536	91.7603		80.6273
TCMDC-131650	43.3737		66.8987
TCMDC-138099	54.9444		51.3395
TCMDC-131934	44.8586		51.0292
TCMDC-135271	71.1914		76.5169
TCMDC-135555	67.1402		51.3156
TCMDC-135766	65.1146		58.1887
TCMDC-135787	50.5978		51.0292
TCMDC-135805	46.5466		63.0571
TCMDC-136013	94.4859		93.6997
TCMDC-136021	94.1483		74.7986
TCMDC-136051	100.563		100.859
TCMDC-136134	121.156		100.573
TCMDC-136157	96.1739		90.5495
TCMDC-136159	98.5371		60.4797
TCMDC-136160	97.5243		67.6392
TCMDC-136161	101.575		91.1222
TCMDC-136188	79.2939		60.7661
TCMDC-136196	91.1099		82.5309
TCMDC-136197	35.0682		51.3156
TCMDC-136285	73.8922		66.4936
TCMDC-136300	90.7723		81.6717
TCMDC-136303	118.118		98.5681
TCMDC-137173	115.079		101.432
TCMDC-137864	66.1274		75.3714
TCMDC-138943	86.0459		83.39
TCMDC-136301	94.1483		37.5694
TCMDC-132329	72.5418		35.5647
TCMDC-131689	42.4346		56.4994
TCMDC-123922	47.7873		55.7272
TCMDC-125504	102.723		96.3964
TCMDC-125868	63.2821		34.3629
TCMDC-131670	44.9701		56.7568
TCMDC-138622	33.9829		53.9254
TCMDC-131762	47.7873		53.668
TCMDC-131751	62.1552		60.8752
TCMDC-131722	50.3228		49.2921
TCMDC-131416	54.8304		54.6976
TCMDC-124160	101.918		113.323
TCMDC-124178	65.2278		65.2788
TCMDC-124217	58.9928		66.0863
TCMDC-124257	29.976		55.9929
TCMDC-125498	29.0168		52.3593
TCMDC-125701	70.2638		78.6021
TCMDC-137172	27.0983		52.7631
TCMDC-137395	115.827		119.379
TCMDC-137402	94.4844		95.5589
TCMDC-137414	109.113		112.516
TCMDC-137424	40.2878		60.8377
TCMDC-137549	61.1511		52.7631
TCMDC-137749	48.4412		74.9685
TCMDC-137872	63.789		69.7199
TCMDC-138141	99.2806		96.7701
TCMDC-138194	98.5612		107.671
TCMDC-123496	40.6928		51.8178
TCMDC-131802	61.6704		93.5365
TCMDC-133687	11.9456		57.1061
TCMDC-135294	103.626		97.0621
TCMDC-135395	75.6556		54.7558
TCMDC-137266	74.1017		97.0621
TCMDC-137269	57.7857		78.8469
TCMDC-137283	93.5254		103.526
TCMDC-137407	83.4251		91.1862
TCMDC-137533	69.4399		92.3614
TCMDC-137671	63.2243		44.7668
TCMDC-137808	57.7857		75.3213
TCMDC-137821	61.6704		24.7888
TCMDC-137828	30.5924		54.7558
TCMDC-137948	49.2392		73.5586
TCMDC-138100	50.0162		33.6026
TCMDC-139688	67.1091		52.4054
TCMDC-123480	42.1923		52.2564
TCMDC-123857	88.1075		83.1295
TCMDC-125501	44.9845		57.3176
TCMDC-131829	45.9152		90.2151
TCMDC-137382	93.0714		108.435
TCMDC-137391	91.2099		90.2151
TCMDC-137406	103.93		109.447
TCMDC-137413	122.854		129.692
TCMDC-137419	112.306		126.655
TCMDC-137425	71.6649		86.6723
TCMDC-137538	94.0021		90.2151
TCMDC-137811	65.4602		68.9582
TCMDC-137829	40.6412		76.0439
TCMDC-137996	55.2223		70.4766
TCMDC-137383	98.118		79.6966
TCMDC-138901	91.8079		92.2759
TCMDC-137535	57.6005		38.9793
TCMDC-140763	50.9583		28.3862
TCMDC-125849	118.494		98.5183
TCMDC-131305	58.2401		46.887
TCMDC-131320	73.1544		59.1965
TCMDC-131358	71.9612		22.952
TCMDC-131359	61.8195		19.8746
TCMDC-131540	101.193		85.525
TCMDC-131663	57.6435		56.803
TCMDC-131679	77.3304		60.5642
TCMDC-131687	63.6092		60.2223
TCMDC-131704	51.6779		39.0227
TCMDC-131709	60.0298		57.1449
TCMDC-131721	71.3647		33.2099
TCMDC-131734	89.8583		40.0484
TCMDC-131739	73.1544		48.5967
TCMDC-131741	60.6264		47.5709
TCMDC-131755	65.9955		52.016
TCMDC-132026	86.8755		74.9252
TCMDC-134154	101.79		81.4219
TCMDC-135373	111.931		79.7122
TCMDC-137717	60.0298		27.0551
TCMDC-137866	87.472		39.7065
TCMDC-137970	76.1372		41.7581
TCMDC-138623	92.2446		33.2099
TCMDC-138853	113.721		29.4486
TCMDC-123885	-3.14437		71.585
TCMDC-124144	19.5762		67.0984
TCMDC-131933	39.0511		54.2796
TCMDC-133825	75.4762		125.424
TCMDC-137309	48.7885		56.8434
TCMDC-137380	56.362		103.632
TCMDC-137381	96.9345		129.911
TCMDC-137385	89.0003		125.424
TCMDC-137389	25.3466		52.9977
TCMDC-137392	78.181		115.81
TCMDC-137396	89.7216		133.115
TCMDC-137397	88.279		102.35
TCMDC-137404	89.9019		109.4
TCMDC-137410	89.7216		108.119
TCMDC-137412	78.5416		115.81
TCMDC-137415	51.1326		85.0447
TCMDC-137416	59.2472		97.2226
TCMDC-137492	85.3939		106.837
TCMDC-137812	41.3952		62.6118
TCMDC-138117	18.855		67.0984
TCMDC-139862	43.7394		74.7897
TCMDC-141019	10.1995		56.8434
TCMDC-141977	47.1656		65.8165

## Sheet: Sup table 2 dose response
Supplementary Table 2 - Dose response confirmation of active compounds in the P. berghei Ookinete development assay, P. falciparum asexual growth inhibition assay,HepG2 cytotoxicity assay and chemical clustering
TCAMS NAME	Pb Ookinete development assay IC50 (µM)	Pf asexual growth inhibition assays IC50 (µM)	HepG2 cytotoxicity assay IC50 (µM)	Chemical Cluster #	Functional Group
TCMDC-136015	0.10725	0.0235667	1.25893	1	pyridone
TCMDC-135911	0.400175	0.0445	100	1	pyridone
TCMDC-136157	0.4324	0.0481333	0.144544	1	pyridone
TCMDC-136013	0.185375	0.154	7.4131	1	pyridone
TCMDC-135881	0.97265	0.19075	100	1	pyridone
TCMDC-136301	0.962875	0.1928	100	1	pyridone
TCMDC-136300	0.6751	0.2034	56.2341	1	pyridone
TCMDC-135926	0.461075	0.2222	100	1	pyridone
TCMDC-136303	0.2287	0.248133	100	1	pyridone
TCMDC-136160	2.0934	0.2513	100	1	pyridone
TCMDC-136286	0.302867	0.257633	8.51138	1	pyridone
TCMDC-135925	0.542	0.3186	33.1131	1	pyridone
TCMDC-136016	0.4459	0.32645	100	1	pyridone
TCMDC-135927	0.432	0.33915	100	1	pyridone
TCMDC-135677	0.265425	0.397133	23.7137	1	pyridone
TCMDC-136159	0.940367	0.62545	100	1	pyridone
TCMDC-136161	1.4339	0.646	100	1	pyridone
TCMDC-132306	1.24325	0.655367	100	1	pyridone
TCMDC-132329	7.79542	1.4426	100	1	pyridone
TCMDC-137307	1.19303	0.0009	0.00168655	2	cyclic diaminopyramidine
TCMDC-137851	0.986067	0.00253333	0.0223872	2	cyclic diaminopyramidine
TCMDC-137306	1.08267	0.0032	0.00169824	2	cyclic diaminopyramidine
TCMDC-137864	2.31853	0.00396667	0.0331131	2	cyclic diaminopyramidine
TCMDC-137856	0.5883	0.00636667	0.00301995	2	cyclic diaminopyramidine
TCMDC-137959	3.09393	0.06075	0.0758578	2	cyclic diaminopyramidine
TCMDC-137979	7.49672	0.179833	4.7863	2	cyclic diaminopyramidine
TCMDC-137311	0.6343	ND	ND	2	cyclic diaminopyramidine
TCMDC-137283	0.846067	<0.0002	0.00169824	2	cyclic diaminopyramidine
TCMDC-137308	0.694075	<0.0002	0.00169824	2	cyclic diaminopyramidine
TCMDC-137312	0.46345	<0.0002	0.00169824	2	cyclic diaminopyramidine
TCMDC-137313	1.35273	<0.0002	0.00169824	2	cyclic diaminopyramidine
TCMDC-137872	0.474425	<0.0002	0.00169824	2	cyclic diaminopyramidine
TCMDC-137949	2.78195	<0.0002	0.00169824	2	cyclic diaminopyramidine
TCMDC-137997	1.4047	0.0186333	0.251189	2	cyclic diaminopyramidine
TCMDC-137995	2.48418	0.024	1	2	cyclic diaminopyramidine
TCMDC-137964	4.28847	0.0353333	0.0288403	2	cyclic diaminopyramidine
TCMDC-138622	6.05537	0.1048	0.371535	2	cyclic diaminopyramidine
TCMDC-138623	1.88577	0.122133	1.09648	2	cyclic diaminopyramidine
TCMDC-137378	0.635833	<0.0002	8.60994	3	pyridone
TCMDC-136134	0.421933	0.0074	100	3	pyridone
TCMDC-137410	0.033825	0.0135	34.6737	3	pyridone
TCMDC-134728	0.048825	0.0187667	56.2341	3	pyridone
TCMDC-137402	0.0567	0.0304333	3.80189	3	pyridone
TCMDC-137397	0.0896	0.08815	19.4984	3	pyridone
TCMDC-137406	0.1269	0.133	5.7544	3	pyridone
TCMDC-137533	0.203275	0.1645	ND	3	pyridone
TCMDC-137415	0.706	0.396	35.4813	3	pyridone
TCMDC-136196	0.3694	0.4216	100	3	pyridone
TCMDC-137392	0.447133	0.49845	19.9526	3	pyridone
TCMDC-137535	0.583325	1.03037	0.281838	3	pyridone
TCMDC-137265	1.27865	1.854	3.71535	3	pyridone
TCMDC-141944	8.88447	0.160067	14.7911	4	pyridyl derivative
TCMDC-141960	3.04345	0.2068	38.9045	4	pyridyl derivative
TCMDC-141959	4.22173	0.32025	17.7828	4	pyridyl derivative
TCMDC-141807	1.3435	0.37865	15.4882	4	pyridyl derivative
TCMDC-135180	3.07263	0.6298	6.45654	4	pyridyl derivative
TCMDC-134648	2.55187	0.871533	34.6737	4	pyridyl derivative
TCMDC-134697	4.00007	1.06007	38.9045	4	pyridyl derivative
TCMDC-141955	1.89865	1.19107	23.9883	4	pyridyl derivative
TCMDC-134671	0.812925	1.21383	12.5893	4	pyridyl derivative
TCMDC-135907	0.380967	2.02233	42.1697	4	pyridyl derivative
TCMDC-135188	0.768375	2.37073	54.9541	4	pyridyl derivative
TCMDC-135462	0.0105	0.00253333	100	5	pyridone
TCMDC-135654	0.14335	0.0196333	100	5	pyridone
TCMDC-136051	0.143733	0.0524	56.8853	5	pyridone
TCMDC-135655	1.15932	0.0725	100	5	pyridone
TCMDC-136060	0.0538333	0.0771333	64.5654	5	pyridone
TCMDC-136014	0.122675	0.0932	7.07946	5	pyridone
TCMDC-135789	0.27745	0.11875	100	5	pyridone
TCMDC-135678	1.0928	0.27865	100	5	pyridone
TCMDC-134729	0.468967	0.280967	100	5	pyridone
TCMDC-135816	0.581025	0.3549	30.903	5	pyridone
TCMDC-135787	1.04955	1.2571	100	5	pyridone
TCMDC-137573	2.8891	0.0103667	5.7544	6
TCMDC-125517	1.6143	0.0499	18.197	6
TCMDC-137576	2.32515	0.237833	5.37032	6
TCMDC-124286	2.02833	0.348767	5.49541	6
TCMDC-137571	2.89463	0.446033	23.9883	6
TCMDC-137547	3.71117	0.517567	14.4544	6
TCMDC-124285	1.49653	0.531633	8.12831	6
TCMDC-137545	1.7811	0.605533	11.749	6
TCMDC-137546	3.0453	0.616	9.12011	6
TCMDC-137549	2.0059	0.964667	7.4131	6
TCMDC-137808	0.44715	<0.0002	0.0323594	7	cyclic diaminopyramidine
TCMDC-137810	0.3592	<0.0002	0.165959	7	cyclic diaminopyramidine
TCMDC-137811	1.55637	<0.0002	0.0128825	7	cyclic diaminopyramidine
TCMDC-139862	0.3153	<0.0002	0.0109648	7	cyclic diaminopyramidine
TCMDC-137341	0.555867	<0.0003	0.00169824	7	cyclic diaminopyramidine
TCMDC-137812	0.4293	<0.0003	0.00827942	7	cyclic diaminopyramidine
TCMDC-141977	0.286375	0.001	0.146218	7	cyclic diaminopyramidine
TCMDC-137980	2.43023	0.00115	0.00767361	7	cyclic diaminopyramidine
TCMDC-137820	1.5366	0.0215	0.00169824	7	cyclic diaminopyramidine
TCMDC-137996	5.75637	0.1513	0.00169824	7	cyclic diaminopyramidine
TCMDC-135676	2.07175	0.0358	7.85236	8	pyridone
TCMDC-135796	0.0421	0.0358667	3.01995	8	pyridone
TCMDC-135656	0.106425	0.0409	8.60994	8	pyridone
TCMDC-135271	1.06785	0.067	100	8	pyridone
TCMDC-135254	1.68415	0.1215	87.0964	8	pyridone
TCMDC-135657	0.597275	0.1728	100	8	pyridone
TCMDC-135814	0.1609	0.18515	1.65959	8	pyridone
TCMDC-135683	0.409	0.188333	25.4097	8	pyridone
TCMDC-135815	0.122	0.2789	0.707946	8	pyridone
TCMDC-140658	3.20905	0.0346	0.00342768	9
TCMDC-140739	2.78597	0.0984333	14.7911	9
TCMDC-140696	1.87748	0.168367	1.54882	9
TCMDC-140660	8.28677	0.1727	32.3594	9
TCMDC-140781	1.00133	0.300733	11.2202	9
TCMDC-140759	2.0131	0.4311	48.9779	9
TCMDC-141000	1.89938	0.43275	51.2861	9
TCMDC-140780	0.239	0.940033	50.6991	9
TCMDC-140743	0.4593	1.13405	100	9
TCMDC-131320	5.10588	<0.0002	0.00169824	10
TCMDC-131689	2.5425	<0.0002	0.001	10
TCMDC-123922	5.76267	<0.0002	0.001	10
TCMDC-131721	9.5933	<0.0002	0.001	10
TCMDC-131722	4.8639	<0.0002	0.001	10
TCMDC-131709	3.25667	0.00155	0.00512861	10
TCMDC-131596	5.18967	0.0144667	0.0371535	10
TCMDC-131687	2.1034	0.0387	0.001	10
TCMDC-141808	1.21972	0.0136333	1.28825	11	pyridyl derivative
TCMDC-135623	0.5412	0.338967	12.3027	11	pyridyl derivative
TCMDC-135645	0.457075	0.552867	38.9045	11	pyridyl derivative
TCMDC-135768	3.53547	0.584	14.4544	11	pyridyl derivative
TCMDC-140793	3.63265	0.720767	28.1838	11	pyridyl derivative
TCMDC-135805	0.7699	1.3175	12.0226	11	pyridyl derivative
TCMDC-135621	1.2703	2.59367	27.227	11	pyridyl derivative
TCMDC-135766	3.7238	2.74457	42.658	11	pyridyl derivative
TCMDC-140369	0.5142	0.193567	1.65959	12
TCMDC-140687	3.74295	0.759333	5.01187	12
TCMDC-140549	1.34722	0.8169	12.0226	12
TCMDC-141070	2.56953	0.817867	61.6595	12
TCMDC-141019	1.71475	0.8628	ND	12
TCMDC-141154	1.00527	1.47627	46.7735	12
TCMDC-140680	1.92902	1.54633	47.3151	12
TCMDC-140674	1.32203	3.1169	39.8107	12
TCMDC-135795	0.593875	0.00655	0.17378	13	pyridone
TCMDC-134726	0.02575	0.0189	7.76247	13	pyridone
TCMDC-137266	0.204875	0.0992333	10.7152	13	pyridone
TCMDC-138901	0.22365	0.107567	100	13	pyridone
TCMDC-138928	0.59505	0.1076	100	13	pyridone
TCMDC-135042	0.69955	0.2261	7.07946	13	pyridone
TCMDC-138826	7.89055	0.2742	75.8578	13	pyridone
TCMDC-137404	0.076575	0.0531	100	14	pyridone
TCMDC-137407	0.07765	0.0562333	44.6684	14	pyridone
TCMDC-137414	0.111825	0.0660333	100	14	pyridone
TCMDC-137413	0.17105	0.1165	100	14	pyridone
TCMDC-137424	1.8366	0.2391	100	14	pyridone
TCMDC-137429	0.64805	0.3689	100	14	pyridone
TCMDC-137416	2.43432	0.3782	57.544	14	pyridone
TCMDC-125835	6.31763	0.0285333	6.16595	15
TCMDC-137579	4.48832	0.0303667	5.49541	15
TCMDC-139093	2.19983	0.0480667	15.8489	15
TCMDC-137580	1.67753	0.0563	14.7911	15
TCMDC-124144	1.29967	0.2101	7.07946	15
TCMDC-124272	0.843	0.404333	15.6675	15
TCMDC-137663	1.63247	0.42365	41.6869	15
TCMDC-131650	4.9556	<0.0002	0.001	16
TCMDC-131679	3.3875	<0.0002	0.001	16
TCMDC-131739	3.13132	<0.0002	0.001	16
TCMDC-131741	5.08127	<0.0002	0.001	16
TCMDC-131751	3.0687	<0.0002	0.001	16
TCMDC-131762	2.10227	<0.0002	0.001	16
TCMDC-134115	0.021375	0.00666667	3.98107	17	diaminopyrimidine
TCMDC-134116	0.031625	0.0275	2.42661	17	diaminopyrimidine
TCMDC-134117	0.0255333	0.0632333	8.31764	17	diaminopyrimidine
TCMDC-134164	0.22625	0.0842	4.62381	17	diaminopyrimidine
TCMDC-134163	0.379575	0.169333	11.2202	17	diaminopyrimidine
TCMDC-134149	0.269767	0.845733	13.4896	17	diaminopyrimidine
TCMDC-140749	3.27275	0.1298	14.1254	18
TCMDC-136211	3.3948	0.2394	14.4544	18
TCMDC-136209	1.7415	0.4493	21.3796	18
TCMDC-134945	0.4152	0.768867	10.4713	18
TCMDC-135491	3.3876	0.878767	31.6228	18
TCMDC-135638	4.23867	0.995033	39.8107	18
TCMDC-137173	0.0248	0.0352	100	19	quinolone
TCMDC-138010	0.081075	0.1625	100	19	quinolone
TCMDC-138016	0.52885	0.1954	100	19	quinolone
TCMDC-137425	0.388225	0.221833	100	19	quinolone
TCMDC-124085	0.327725	0.276	100	19	quinolone
TCMDC-138014	1.14533	1.99063	5.49541	19	quinolone
TCMDC-131670	2.85543	<0.0002	0.001	20
TCMDC-131693	5.89587	<0.0002	0.001	20
TCMDC-131704	8.28777	<0.0002	0.001	20
TCMDC-131734	2.61572	<0.0002	0.0758578	20
TCMDC-131663	2.71238	0.0235	0.001	20
TCMDC-125849	0.26815	0.0419333	23.9883	21	tetrahydroisoquinoline
TCMDC-125531	0.212775	0.0715333	1.54882	21	tetrahydroisoquinoline
TCMDC-131829	0.411525	0.0984667	5.4325	21	tetrahydroisoquinoline
TCMDC-131825	0.366875	0.127267	3.0903	21	tetrahydroisoquinoline
TCMDC-131802	0.268	0.155567	4.51856	21	tetrahydroisoquinoline
TCMDC-131932	2.38823	0.0013	0.0549541	22
TCMDC-131934	1.5317	0.0575	0.00213796	22
TCMDC-138019	8.217	0.0598333	0.00169824	22
TCMDC-137970	1.75063	0.0801333	0.107152	22
TCMDC-137828	2.56398	0.0861333	0.223872	22
TCMDC-137852	1.52963	0.0038	0.00412098	23
TCMDC-137973	1.26737	0.00606667	0.00169824	23
TCMDC-131933	0.539167	0.0225	0.001	23
TCMDC-137302	1.99953	0.0794333	0.0530884	23
TCMDC-137854	5.29527	0.1439	0.11749	23
TCMDC-135555	2.80583	0.1772	100	24
TCMDC-133308	0.7334	0.38485	14.4544	24
TCMDC-135779	0.539875	0.80875	100	24
TCMDC-135253	3.60292	0.936867	1.30317	24
TCMDC-137536	2.64573	3.23127	100	24
TCMDC-133823	0.43355	0.16805	15.1356	25	benzodiazole
TCMDC-133828	0.86785	1.13867	30.1995	25	benzodiazole
TCMDC-133831	1.1796	1.2205	24.5471	25	benzodiazole
TCMDC-133826	9.26975	1.47885	12.8825	25	benzodiazole
TCMDC-133825	0.634675	2.2271	27.5423	25
TCMDC-134969	1.6398	0.0775333	3.01995	26
TCMDC-135009	0.4204	0.241567	120.226	26
TCMDC-135005	0.732433	0.504267	57.544	26
TCMDC-135012	1.89607	0.649567	78.5236	26
TCMDC-134996	1.04963	0.752733	60.256	26
TCMDC-137391	0.311325	0.0011	0.00169824	27	pyridone
TCMDC-137381	0.0977	0.0344	2.63027	27	pyridone
TCMDC-137385	1.0234	0.07515	31.989	27	pyridone
TCMDC-137396	0.123833	0.0962667	16.9824	27	pyridone
TCMDC-137389	1.13278	0.4697	100	27	pyridone
TCMDC-137268	0.385725	0.168233	67.6083	28
TCMDC-137269	0.31865	0.2077	100	28
TCMDC-132026	1.13567	0.4576	20.6538	28
TCMDC-123504	1.2412	0.824367	100	28
TCMDC-138141	0.1399	<0.0003	0.00169824	29	quinolone
TCMDC-137426	0.483025	0.841567	100	29	quinolone
TCMDC-132054	0.57535	2.41957	100	29	quinolone
TCMDC-137427	1.60043	3.39433	100	29	quinolone
TCMDC-133746	1.16463	0.2418	38.9045	30
TCMDC-125438	1.0128	0.51205	100	30
TCMDC-133955	4.35778	0.599933	36.3078	30
TCMDC-133974	1.44747	0.659933	21.3796	30
TCMDC-123808	1.0822	0.0017	35.4813	31
TCMDC-124528	0.846333	0.3955	8.51138	31
TCMDC-125086	11.0744	1.82083	100	31
TCMDC-124557	1.74673	4.6809	57.544	31
TCMDC-124702	4.34087	0.0273	42.1697	32
TCMDC-124699	1.02035	0.17795	100	32
TCMDC-125243	5.4214	0.272933	100	32
TCMDC-124698	1.11557	0.563067	100	32
TCMDC-134114	0.0558	0.0215	41.6869	33	diaminopyrimidine
TCMDC-133800	2.31483	0.4022	2.26464	33	diaminopyrimidine
TCMDC-134144	0.3865	1.99013	3.63078	33	diaminopyrimidine
TCMDC-134169	0.51305	2.31137	13.1826	33	diaminopyrimidine
TCMDC-124838	1.43388	0.00045	27.227	34
TCMDC-124828	1.622	0.0659333	35.8922	34
TCMDC-124839	0.967833	0.137933	43.1519	34
TCMDC-124837	1.48593	0.456267	41.6869	34
TCMDC-135461	<0.0002	0.00306667	100	35	pyridone
TCMDC-135546	0.00545	0.0135333	0.977237	35	pyridone
TCMDC-134692	0.399	0.0163	100	35	pyridone
TCMDC-135433	1.23808	0.433	57.544	35	pyridone
TCMDC-136010	6.65735	0.0526	4.84172	36
TCMDC-136019	5.45913	0.36495	48.9779	36
TCMDC-136029	3.829	0.608933	69.1831	36
TCMDC-136058	3.2035	1.34783	100	36
TCMDC-136354	0.2524	0.4749	3.63078	37
TCMDC-131238	2.4067	0.675533	14.6218	37
TCMDC-141406	0.347175	1.0428	24.2661	37
TCMDC-136455	1.01583	2.43363	15.4882	37
TCMDC-137244	8.49425	0.0039	0.00776247	38
TCMDC-138061	5.1837	0.1417	0.0549541	38
TCMDC-137670	3.02477	0.169133	0.0305492	38
TCMDC-137633	6.21165	0.286833	0.0776247	38
TCMDC-137377	1.48083	0.0708	8.31764	39	pyridone
TCMDC-137382	0.461675	0.127167	24.5471	39	pyridone
TCMDC-137383	0.588525	0.149833	9.88553	39	pyridone
TCMDC-137380	0.859775	0.173267	37.5837	39	pyridone
TCMDC-125498	1.37775	0.068	100	40
TCMDC-135283	0.743133	0.2864	100	40
TCMDC-125501	1.97612	0.385	100	40
TCMDC-123870	0.154625	0.0413	100	41
TCMDC-124577	0.048825	0.1455	100	41
TCMDC-123878	2.71503	1.7261	100	41
TCMDC-134166	1.20507	0.272567	4.7863	42
TCMDC-134165	0.6987	0.9686	100	42
TCMDC-134060	2.1491	1.57247	100	42
TCMDC-124937	1.50823	0.00955	10	43
TCMDC-124935	8.7112	0.558433	0.954993	43
TCMDC-124943	1.37797	0.967367	3.31131	43
TCMDC-124791	1.11643	0.0975667	100	44
TCMDC-124792	0.793875	0.207767	100	44
TCMDC-124790	3.66195	0.2522	57.544	44
TCMDC-134835	0.889325	0.255433	4.57088	45
TCMDC-135038	1.54537	0.3471	45.7088	45
TCMDC-134946	3.05662	0.4866	28.8403	45
TCMDC-135322	0.422525	0.277	8.60994	46	benzodiazole
TCMDC-135321	2.32583	0.3637	6.68344	46	benzodiazole
TCMDC-135365	0.442075	1.2803	12.0226	46	benzodiazole
TCMDC-135463	2.9946	0.07685	10	47
TCMDC-135426	1.25385	0.13555	100	47
TCMDC-136285	1.02378	1.0558	100	47
TCMDC-124514	0.39655	0.186733	100	48	benzodiazole
TCMDC-123835	0.91855	0.747867	100	48	benzodiazole
TCMDC-124553	0.998267	1.7574	100	48	benzodiazole
TCMDC-137423	0.07545	0.0437	2.23872	49	pyridone
TCMDC-137538	0.13125	0.1021	4.7863	49	pyridone
TCMDC-137431	0.459575	0.7937	34.6737	49	pyridone
TCMDC-131876	1.25067	0.00726667	0.467735	50
TCMDC-131875	2.37133	0.204233	1.25893	50
TCMDC-132029	1.46067	0.324433	13.4896	51
TCMDC-123989	1.17902	1.276	50.6991	51
TCMDC-133061	2.66387	0.1196	7.94328	52
TCMDC-133060	13.6642	1.30217	15.4882	52
TCMDC-125397	1.16193	<0.0002	2.04174	53
TCMDC-123877	1.69805	2.6567	100	53
TCMDC-125391	0.2101	0.122533	100	54
TCMDC-123758	0.52625	0.1791	73.2825	54
TCMDC-133343	2.10825	0.241567	57.544	55
TCMDC-133349	0.42645	0.665867	100	55
TCMDC-125114	0.173667	0.0565667	100	56
TCMDC-125312	2.58015	1.27067	57.544	56
TCMDC-133757	1.90827	0.18665	25.1189	57
TCMDC-133763	2.94575	0.8776	24.5471	57
TCMDC-125179	7.63645	<0.0002	6.76083	58
TCMDC-125200	6.22673	0.155833	19.4984	58
TCMDC-134716	5.45945	ND	ND	59
TCMDC-134715	1.60275	0.74385	100	59
TCMDC-134719	1.8448	0.403233	100	60
TCMDC-135130	1.6001	0.947367	100	60
TCMDC-135367	2.17305	0.6399	38.9045	61
TCMDC-136207	0.7471	0.794833	38.0189	61
TCMDC-124356	0.597567	1.09103	14.1254	62
TCMDC-123741	0.686467	1.4701	12.3027	62
TCMDC-123997	3.49828	1.9913	2.88403	63
TCMDC-123828	3.016	2.55293	1.38038	63
TCMDC-136188	0.547333	0.227	100	64
TCMDC-137042	6.38462	2.19113	100	64
TCMDC-124103	0.560667	0.0323333	100	65
TCMDC-124456	1.00503	1.69813	97.2747	65
TCMDC-138194	0.217225	0.1759	63.8263	66
TCMDC-124347	2.45368	3.8167	100	66
TCMDC-137523	2.18803	0.0631	100	67
TCMDC-123857	0.56195	0.443167	100	67
TCMDC-138117	0.60775	0.490067	4.46684	68
TCMDC-137877	0.564075	1.9719	9.54993	68
TCMDC-124060	0.71805	0.26475	83.1764	69
TCMDC-123496	2.01003	0.817767	100	69
TCMDC-124093	0.760125	0.0553	0.00169824	70
TCMDC-124173	4.8881	0.4149	100	70
TCMDC-138676	0.48875	0.259433	1.21619	71
TCMDC-138677	2.36145	0.4469	2.5704	71
TCMDC-138736	0.202225	0.6073	2.11349	72
TCMDC-141634	9.02255	0.81095	2.75423	72
TCMDC-139647	1.964	0.977167	34.6737	73
TCMDC-139368	2.86947	1.12457	33.8844	73
TCMDC-141334	1.38775	1.617	20.6538	74
TCMDC-141393	1.74782	2.49027	53.7032	74
TCMDC-141804	0.724975	0.0205073	11.4815	75
TCMDC-141784	3.8482	0.451133	14.7911	75
TCMDC-131358	2.3643	<0.0002	0.260016	76
TCMDC-131416	1.31692	<0.0002	41.6869	77
TCMDC-125868	0.459725	2.0258	100	78
TCMDC-131540	1.31077	3.8697	100	79
TCMDC-125504	0.214575	0.0542667	2.29087	80
TCMDC-125546	5.26525	1.19367	15.1356	81
TCMDC-132066	6.60513	0.675	5.12861	82
TCMDC-132098	0.40055	0.7124	100	83
TCMDC-132304	4.00943	0.5201	100	84
TCMDC-125457	5.10883	0.222033	100	85
TCMDC-125442	1.18217	0.4693	69.1831	86
TCMDC-125432	2.4026	3.84967	4.21697	87
TCMDC-125431	1.95337	0.04455	47.863	88
TCMDC-125603	1.26235	0.00922667	ND	89
TCMDC-125247	0.2216	0.275	74.131	90
TCMDC-125163	1.05838	4.25947	24.5471	91
TCMDC-125139	9.06462	1.4174	100	92
TCMDC-125133	1.53015	0.17	100	93
TCMDC-134154	0.9635	0.558167	16.2181	94
TCMDC-125565	3.99563	2.3906	2.34423	95
TCMDC-134208	1.352	0.146133	100	96
TCMDC-125051	0.854467	0.0505	3.46737	97
TCMDC-125024	0.61825	0.0379	100	98
TCMDC-124947	4.1507	0.408	100	99
TCMDC-134293	2.15963	0.28255	14.4544	100
TCMDC-124874	1.274	0.489033	100	101
TCMDC-123794	0.209925	0.0434	19.4984	102
TCMDC-124835	0.8988	0.106933	52.4807	103
TCMDC-124832	0.61285	<0.0002	13.4896	104
TCMDC-134547	0.848733	1.37357	5.7544	105
TCMDC-134548	1.62522	0.0014	42.658	106
TCMDC-134575	1.4004	0.6063	100	107
TCMDC-124760	8.60853	0.107667	100	108
TCMDC-124730	0.350375	0.18195	75.8578	109
TCMDC-134721	1.12303	0.649567	34.6737	110
TCMDC-135018	6.0631	0.0311333	0.138038	111
TCMDC-135185	0.532767	3.37663	57.544	112
TCMDC-135244	1.33855	0.656267	0.870964	113
TCMDC-135395	1.25477	0.0213333	16.9824	114
TCMDC-123792	2.12375	0.205667	100	115
TCMDC-135415	2.71413	0.06865	1.36458	116
TCMDC-135522	1.58987	0.304533	100	117
TCMDC-135620	0.4671	0.0149333	10.5925	118
TCMDC-123480	1.89653	0.41895	100	119
TCMDC-124578	0.367575	0.270133	10.5925	120
TCMDC-135947	1.4662	1.06383	100	121
TCMDC-136003	0.1754	1.3956	30.903	122
TCMDC-136017	1.844	2.26035	100	123
TCMDC-136021	0.7849	0.05385	39.8107	124
TCMDC-123885	3.69857	1.60207	3.38844	125
TCMDC-123621	1.03988	0.562833	100	126
TCMDC-123863	2.43905	3.2687	56.8853	127
TCMDC-136185	0.207	0.04915	3.0903	128
TCMDC-124486	0.6822	0.3434	24.5471	129
TCMDC-124479	6.04255	3.905	100	130
TCMDC-136979	4.1878	1.11133	21.6272	131
TCMDC-137229	0.6917	0.5437	100	132
TCMDC-137492	3.02168	0.1398	100	133
TCMDC-137749	4.4456	0.24375	1.14815	134
TCMDC-137769	0.364767	0.2134	41.2098	135
TCMDC-137829	3.1037	0.00106667	0.00169824	136
TCMDC-137868	3.80165	0.0721	0.00860994	137
TCMDC-138022	1.4781	0.1239	34.6737	138
TCMDC-138100	8.25693	1.55213	73.2825	139
TCMDC-124257	0.973125	0.183633	100	140
TCMDC-138172	0.503225	0.286533	1.24451	141
TCMDC-124217	0.497	0.630133	58.2103	142
TCMDC-124178	1.60387	0.197333	29.1743	143
TCMDC-138556	5.4427	1.4026	51.2861	144
TCMDC-124125	3.82863	1.8154	100	145
TCMDC-124122	7.76133	0.6579	71.6143	146
TCMDC-124090	2.01127	0.08915	100	147
TCMDC-138688	1.8037	0.929433	46.7735	148
TCMDC-138853	1.8825	0.000433333	3.31131	149
TCMDC-138924	0.395167	<0.0002	100	150
TCMDC-138943	0.5473	0.0757	100	151
TCMDC-139315	0.56275	0.679133	20.4174	152
TCMDC-139398	4.89653	9.49018	100	153
TCMDC-139660	1.7558	1.79277	9.77237	154
TCMDC-139688	3.25988	2.23745	33.1131	155
TCMDC-139733	6.37932	2.08665	100	156
TCMDC-139791	2.76768	0.2755	33.8844	157
TCMDC-125809	0.977567	1.69087	100	158
TCMDC-140735	3.43313	ND	16.2181	159
TCMDC-140763	1.48435	1.2642	52.4807	160
TCMDC-141381	1.4121	0.122833	5.24807	161
TCMDC-125724	0.3441	0.153767	53.7032	162
TCMDC-125701	0.900375	0.0561	3.63078	163
TCMDC-141586	4.36505	1.10037	2.04174	164
TCMDC-141973	1.91207	1.65427	30.903	165
TCMDC-142047	4.52313	0.1394	15.1356	166
TCMDC-142246	0.9328	2.068	14.7911	167
TCMDC-125838	0.109275	0.596267	100	168
TCMDC-142261	0.054875	0.1091	26.3027	169

## Sheet: Sup table 3 Pb feeds
Supplementary Table 3 - P. berghei standard membrane feeding assay (SMFA)
Summary												Experiment 1 - Raw mosquito counts									Experiment 2 - Raw mosquito counts									Experiment 3 - Raw mosquito counts								Experiment 4 - Raw mosquito counts							Experiment 5 - Raw mosquito counts
Intensity Inhibition		TDMC-137173	TDMC-134114	TDMC-125849	TDMC-135907	TDMC-124514
		1µM	1µM	1µM	1µM	1µM						Number of oocysts counted per mosquito									Number of oocysts counted per mosquito									Number of oocysts counted per mosquito										TCMDC-135461							TCMDC-135461
												DMSO	TDMC-137173	TDMC-134114	TDMC-125849	TDMC-135907	TDMC-124514				DMSO	TDMC-137173	TDMC-134114	TDMC-125849	TDMC-135907	TDMC-124514				DMSO	TDMC-137173	TDMC-134114	TDMC-125849	TDMC-135907	TDMC-124514				DMSO	1µM	100nM	10nM				DMSO	1µM	100nM	10nM
Expt 1		98.4192	98.0055	78.4341	50.9225	-33.8421
Expt 2		96.8031	96.8596	68.9584	46.3005	19.3096						0	0	0	0	2	175				9	0	0	10	5	41				20	0	0	45	6	21				1	0	0	1				7	0	0	0
Expt 3		100	96.0821	66.7845	71.5216	41.7466						0	0	0	44	5	19				2	0	0	71	1	560				9	0	0	0	0	16				4	0	0	1				16	0	0	0
												4	0	0	0	4	12				46	0	2	96	0	3				70	0	0	0	0	0				0	0	0	0				2	0	0	0
Mean		98.4074	96.9824	71.3923	56.2482	9.07138						88	0	0	5	0	5				23	0	0	3	15	0				3	0	0	7	0	0				0	0	0	0				0	0	0	1
SD		1.59849	0.967573	6.19446	13.4276	38.8204						0	0	0	3	0	5				30	0	0	0	3	5				61	0	0	14	0	0				14	0	0	0				29	0	0	1
SEM		0.922889	0.558628	3.57637	7.75241	22.413						3	0	0	6	2	62				22	0	0	13	3	5				8	0	3	0	34	0				0	0	0	8				0	0	0	10
												0	0	0	60	0	1				0	0	0	0	10	8				2	0	0	0	3	0				0	0	0	1				1	0	0	0
Prevalence inhibition		TDMC-137173	TDMC-134114	TDMC-125849	TDMC-135907	TDMC-124514						83	0	0	3	0	0				2	0	0	1	5	34				15	0	0	1	0	3				0	0	0	0				0	0	0	0
		1µM	1µM	1µM	1µM	1µM						53	0	0	9	1	6				0	0	1	8	2	22				15	0	0	0	0	5				7	0	0	0				0	0	0	4
												123	0	0	0	9	4				11	0	5	1	5	1				3	0	0	16	0	14				4	0	0	0				2	0	0	2
Expt 1		79.6078	78.3333	9.86667	6.4	-40.8333						0	0	0	0	8	234				18	0	0	0	137	1				6	0	0	0	0	0				0	0	0	0				3	0	0	0
Expt 2		82.8807	67.9012	36.3265	10.1235	9.36819						7	0	0	12	1	7				0	0	0	0	16	65				1	0	0	8	0	0				12	0	0	0				2	0	0	0
Expt 3		100	93.7107	45.5338	55.1282	16.1426						2	0	0	0	2	2				12	0	0	0	3	31				2	0	0	2	2	6				0	0	0	3				2	0	17	0
												0	7	0	1	1	43				45	0	0	0	0	0				1	0	0	0	0	41				0	0	0	2				3	0	0	0
Mean		87.4962	79.9818	30.5757	23.8839	-5.10753						15	4	0	0	0	12				3	0	0	32	0	30				10	0	0	0	0	14				0	0	0	0				0	0	0	2
SD		10.9516	12.9835	18.5159	27.1223	31.1243						13	0	0	0	1	1				30	4	0	1	7	9				65	0	0	0	1	13				3	0	0	1				0	0	0	8
SEM		6.3229	7.496	10.6902	15.6591	17.9696						8	0	0	0	2	7				60	0	3	1	179	14				93	0	0	3	77	40				0	0	0	0				0	0	0	0
												156	0	0	5	16	41				0	0	0	0	2	2				5	0	0	4	2	0				0	0	0	2				4	0	0	6
												0	0	0	12	0	26				75	0	0	0	0	7				30	0	0	0	0	44				2	0	0	0				0	0	0	0
Intensity Inhibition		TDMC-135461 Dose response										0	0	0	0	0	40				169	0	0	0	134	0				33	0	0	1	0	2				2	0	0	3				1	0	0	0
		1µM	100nM	10nM								0	0	0	0	0	1				1	0	20	0	6	0				29	0	0	0	0	10				1	0	0	0				2	0	2	0
												0	0	0	2	21	7				88	0	0	2	20	1				0	0	0	1	2	0				6	0	0	0				4	0	2	0
Expt 4		100	100	70.7537								41	0	0	5	0	115				33	0	11	60	129	242				3	0	0	0	6	1				0	0		0				1	0	14	0
Expt 5		100	59.62	28.8467								2	0	0	0	0	0				300	0	4	0	14	2				3	0	0	10	10	11				2	0		0				38	0	1	2
Expt 6		100	74.0794	30.5089								10	0	0	6	3	0				193	0	4	6	0	0				4	0	9	0	36	28				9	0		6				4	0	14	10
												0	0	0	0	39	11				0	0	0	0	120	0				34	0	0	0	6	26				0	0		0				0	0	0	0
Mean		100	77.8998	43.3697								0	0	0	0	25	12				16	0	0	5	80	41				12	0	0	36	0	5				0	0		3				0	0	3	0
SD		0	20.4593	23.7297								0	0	0	1	5	91				70	28	2	0	1	60				30	0	0	2	0	1				4	0		0				0	0	5	11
SEM		0	11.8122	13.7004								4	0	0	0	0	15				149	1	0	10	1	0				46	0	0	7	3	0				0	0		0				0	0	0	0
												136	0	0	2	0	8				1	0	0	14	13	98				0	0	0	30	0	15				0	0		0				3	0	0	6
Prevalence inhibition		TDMC-135461 Dose response										0	0	0	0	26	0				0	2	0	0	49	12				6	0	0	0	0	5				0	0		0				0	0	0	0
		1µM	100nM	10nM								0	0	0	0	0	5				15	0	0	1	1	2				47	0	0	0	5	3				0	0		2				0	0	0	0
												1	0	2	0	0	12				4	0	0	236	0	0				79	0	0	0	9	2				0	0		0				1	0	0	6
Expt 4		100	56.3189	31.0361								0	0	0	0	0	55				70	0	0	4	9	4				9	0	0	3	0	3				3	0		0				1	0	1	0
Expt 5		100	56.3189	31.0361								2	0	0	2	0	1				107	0	0	0	6	11				1	0	0	0	0	0				28	0		0				14	0	0	1
Expt 6		100	13.2353	1.85185								0	0	0	5	0	152				80	0	0	0	8	0				10	0	0	0	0	1				0	0		0				0	0	2	0
												15	0	0	4	2	43				3	0	5	1	13	4				1	0	0	0	1	14				0	0		0				2	0	0	28
Mean		100	41.9577	21.308								0	1	2	1	0	8				7	2	1	0	28	0				7	0	0	2	8	5				6	0		5				5	0	12	3
SD		0	24.8743	16.8495								4	0	6	0	0	10				6	0	2	0	5	143				2	0	0	0	0	32				0	0		1				12	0	0	0
SEM		0	14.3612	9.72808								15	1	3	2	0	0				155	0	8	0	0	86				16	0	0	0	0	0				0	0		0				15	0	0	1
												1	2	3	0	2	0				2	1	1	1	0	0				18	0	0	0	0	7				2	0		0				3	0	4	0
												2	0	3	0	121	0				2	0	0	5	63	28				36	0	0	100	0	44				2	0		0				13	0	1	16
												0	0	0	18	20	11				73	0	0	26	10	67				4	0	26	5	39	14					0		0				1	0	0	2
												49	0	0	0	8	4				4	0	1	0	71	18				32	0	0	0	0	1					0		0				3	0	0	0
												103	1	0	1	67	0				0	0	0	0	9	12				0	0	0	0	0	15					0		0				10	0	0	1
												0	0	0	0	22	9				20	1	0	38	18	13				0	0	0	2	0	1					0		0				2	0	0	3
												20	0	0	1	0	3				2	0	0	5	21	51				4	0	0	3	0	0					0		0				0	0	18
												0	0	0	2	0	0				195	0	0	0	0	1				0	0	0	0	1	7					0		0				0	0	0
												0	0		2	72					63	0	0	1	4	5				20	0	0	6	4	9					0		0				6	0	0
												59	0		0	0					6	35	0		1	6				10	0	0	1	0	13					0		0				12	0	0
												5	0								5	0	0		0	19					0	0	1	0	58											12	0	0
												8									2	0	0		0							0		16	12											0	0	0
																						0			0							0			3											0	0	0
																						0			16																					1	0	2
																																														0	0	0
																																														6	0	3
																																														4	0	6
																																														0	0	2
																																														0	0	1
																																														3	0	0
																																														1	0	0
																																														0	0	0
																																														0	0	11
																																														0	0	0
																																														13	0	0
																																														1	0	0
																																														0	0	0
																																														0	0	0
																																														0	0	0
																																														1	0	0
																																														3	0	0
																																															0	1
																																															0	0
																																															0	3
																																															0	0
																																															0	0
																																															0	1
																																															0	0
																																																0
																																																0
																																																0
																																																0
																																																1
																																								TCMDC-135461							TCMDC-135461
												DMSO	TDMC-137173	TDMC-134114	TDMC-125849	TDMC-135907	TDMC-124514				DMSO	TDMC-137173	TDMC-134114	TDMC-125849	TDMC-135907	TDMC-124514				DMSO	TDMC-137173	TDMC-134114	TDMC-125849	TDMC-135907	TDMC-124514				DMSO	1µM	100nM	10nM				DMSO	1µM	100nM	10nM
										Mean		19.8462	0.313725	0.395833	4.28	9.74	26.5625		Mean		42.8654	1.37037	1.34615	13.3061	23.0185	34.5882		Mean		18.3	0	0.716981	6.07843	5.21154	10.6604		Mean		2.66667	0	0	0.78		Mean		3.78873	0	1.53012	2.69565
										% inhibition			98.4192	98.0055	78.4341	50.9225	-33.8421		% inhibition			96.8031	96.8596	68.9584	46.3005	19.3096		% inhibition			100	96.0821	66.7845	71.5216	41.7466		% inhibition			100	100	79.4126		% inhibition			100	59.6139	28.8508
										Prevalence		57.6923	11.7647	12.5	52	54	81.25		Prevalence		86.5385	14.8148	27.7778	55.102	77.7778	78.4314		Prevalence		90	0	5.66038	49.0196	40.3846	75.4717		Prevalence		66.1972	0	28.9157	45.6522		Prevalence		66.1972	0	28.9157	45.6522
										% prev inhibition			79.6078	78.3333	9.86667	6.4	-40.8333		% prev inhibition			82.8807	67.9012	36.3265	10.1235	9.36819		% prev inhibition			100	93.7107	45.5338	55.1282	16.1426		% prev inhibition			100	56.3189	31.0361		% prev inhibition			100	56.3189	31.0361

## Sheet: Sup table 4 Pf DGFA
Supplementary Table 4 - P. falciparum dual gamete formation assay
	TCAMS ID	1µM
		Male								Female
			TCMDC-137173	TCMDC-134114	TCMDC-125849	TCMDC-135907	TCMDC-124514	TCMDC-135461			TCMDC-137173	TCMDC-134114	TCMDC-125849	TCMDC-135907	TCMDC-124514	TCMDC-135461
		Expt 1	94.6835	100	77.9747	27.0886	96.962	97.7215		Expt 1	46.1622	18.2703	99.6757	25.4054	99.027	72.4324
		Expt 2	60.3577	99.1422	55.3967	-8.0772	90.5647	60.9538		Expt 2	7.10498	-46.1294	99.1984	-9.01379	87.9759	81.9724
		Expt 3	74.125	99.7019	60.3577	-8.79285	99.4039	69.625		Expt 3	41.0609	-5.85462	99.7879	-10.9234	99.7879	-31.1984
		Expt 4	77.7425	100	68.125	59.5	95.5	73.2909		Expt 4	-10.2463	-25.0246	98.7033	-26.8719	75.9528	-13.4237
		Mean	76.7272	99.711	65.4635	17.4296	95.6077	75.3978		Mean	21.0204	-14.6846	99.3413	-5.35092	90.6859	27.4457
		SD	14.1208	0.404398	9.84925	32.6672	3.72777	15.7559		SD	27.1107	27.445	0.496212	22.0119	11.2075	58.0414
		SEM	7.06042	0.202199	4.92463	16.3336	1.86388	7.87793		SEM	13.5554	13.7225	0.248106	11.006	5.60377	29.0207

## Sheet: Sup table 5 Comparison
Supplementary Table 5 - A comparison of three transmission-blocking screens of the TCAMS library
TCAMS ID	Pf GCT ATP (Almela et al 2016)			Pf FGAA (Miguel-Blanco et al 2017)			Pb ODA (this manuscript)				Unified cytotox (µM)	Assay tox ratio (red: <10-fold selectivity; green: >10-fold)				Is compound selective in assay? (1: YES; 0: NO)				Venn diagram code			Venn diagram summary															Evidence for activity in SMFA
	IC50 (µM)	HepG2 cytoxicity (µM)		IC50 (µM)	HepG2 cytoxicity (µM)		IC50 (µM)	HepG2 cytoxicity (µM)				Pf GC-ATP	Pf FGAA	Pb ODA		Pf GC-ATP active?	Pf FGAA active?	Pb ODA active?		Binary value	Decimal value		Assigned category	Label	Binary Label	Number of molecules in group												TCAMS ID	Data Source	Species	Venn region	Concentration tested
TCMDC-123475	1.17	>25		0.0139804	NA						25	21.3675	1788.22			1	1	0		110	6		Pb ODA-specific	1	1	251		Venn key:			Pf GC-ATP							TCMDC-123767	Miguel-Blanco et al 2017	Pf	2	1uM
TCMDC-123493	0.563333	2.95		0.288287	1.79899						2.3745	4.21508	8.23657			0	0	0		000	0		Pf FGAA-specific	2	10	45												TCMDC-125345	Miguel-Blanco et al 2017	Pf	2	1uM
TCMDC-123680	0.14	8.7		0.736463	4.2658						6.4829	46.3064	8.80275			1	0	0		100	4		Pf ODA/Pf FGAA	3	11	7						4						TCMDC-141698	Miguel-Blanco et al 2017	Pf	2	1uM
TCMDC-123865	0.26	>25		0.584712	52.4947						52.4947	201.903	89.7787			1	1	0		110	6		Pf GC-ATP-specific	4	100	166					6	7	5					TCMDC-141070	Miguel-Blanco et al 2017	Pf	3	1uM
TCMDC-124011	0.02	12.8		0.0366055	11.3509						12.0754	603.772	329.88			1	1	0		110	6		Pf GC-ATP/Pb ODA	5	101	10		Pf FGAA		2		3		1	Pb ODA			TCMDC-141154	Miguel-Blanco et al 2017	Pf	3	1uM
TCMDC-124436	0.105333	>25		0.12903	>100						100	949.367	775.014			1	1	0		110	6		Pf GC-ATP/Pf FGAA	6	110	29												TCMDC-123475	Almela et al 2016	Pf	6	IC90 of Pf GC-ATP
TCMDC-124542	0.3	>25		0.771609	36.3078						36.3078	121.026	47.0547			1	1	0		110	6		All three	7	111	2												TCMDC-125849	Almela et al 2016	Pf	5	IC90 of Pf GC-ATP
TCMDC-124799	0.78	6.15		0.962371	3.63078						4.89039	6.26973	5.08161			0	0	0		000	0							Venn data:			Pf GC-ATP								This manuscript	Pb	5	1uM
TCMDC-124805	0.256667	14.11		0.155216	27.0511						20.5806	80.184	132.593			1	1	0		110	6																	TCMDC-125487	Almela et al 2016	Pf	6	IC90 of Pf GC-ATP
TCMDC-125004	0.185	10.3		4.54918	25.1455						17.7228	95.7987	3.89581			1	0	0		100	4											166						TCMDC-125114	Almela et al 2016	Pf	5	IC90 of Pf GC-ATP
TCMDC-125142	0.143567	3.78		1.11246	4.07488						3.92744	27.3562	3.53042			1	0	0		100	4										29	2	10					TCMDC-125133	Almela et al 2016	Pf	5	IC90 of Pf GC-ATP
TCMDC-125487	0.27	>25		0.0280348	>100						100	370.37	3567			1	1	0		110	6							Pf FGAA		45		7		251	Pb ODA			TCMDC-137453	Almela et al 2016	Pf	4	IC90 of Pf GC-ATP
TCMDC-125521	0.12	23.35		0.0271152	>100						100	833.333	3687.97			1	1	0		110	6																	TCMDC-135461	This manuscript	Pb	1	1uM
TCMDC-125522	0.07	9.1		0.0831567	3.46737						6.28368	89.7669	75.5643			1	1	0		110	6																	TCMDC-137173	This manuscript	Pb	1	1uM
TCMDC-125531	0.346667	21.03		2.73382	9.77237		0.212775	1.54882			10.7837	31.1069	3.94457	50.6814		1	0	1		101	5																	TCMDC-134114	This manuscript	Pb	1	1uM
TCMDC-125539	0.496667	>25		0.136088	>100						100	201.342	734.816			1	1	0		110	6																	TCMDC-135907	This manuscript	Pb	1	1uM
TCMDC-125752	0.111667	0.7		0.0152937	NA						0.7	6.26866	45.7706			0	1	0		010	2
TCMDC-125849	0.116667	17.68		1.82142	2.23898		0.26815	23.9883			14.6358	125.449	8.03537	54.5805		1	0	1		101	5
TCMDC-125854	0.159	3.04		0.0273041	63.0957						33.0679	207.974	1211.1			1	1	0		110	6
TCMDC-131267	0.173	3.25		1.25659	6.89873						5.07436	29.3316	4.03821			1	0	0		100	4
TCMDC-131270	0.126667	3.23		0.578174	2.12036						2.67518	21.1198	4.62694			1	0	0		100	4
TCMDC-131271	0.533333	13.5		2.38021	11.2232						12.3616	23.178	5.19348			1	0	0		100	4
TCMDC-131272	0.256667	6.2		0.828023	5.53689						5.86844	22.8641	7.08729			1	0	0		100	4
TCMDC-131281	0.545	8.19		2.14502	4.62657						6.40828	11.7583	2.98752			1	0	0		100	4
TCMDC-131456	1.4	0.87		1.24907	0.0654213						0.467711	0.334079	0.374448			0	0	0		000	0
TCMDC-131549	0.923333	4.7		1.39345	5.18834						4.94417	5.3547	3.54816			0	0	0		000	0
TCMDC-131551	0.266667	3.1		2.04752	4.26693						3.68346	13.813	1.79899			1	0	0		100	4
TCMDC-131560	0.27	1.91		0.723937	2.0439						1.97695	7.32204	2.73083			0	0	0		000	0
TCMDC-131563	0.55	1.79		0.959581	2.11363						1.95181	3.54875	2.03403			0	0	0		000	0
TCMDC-131811	0.375	22.9		7.87456	44.2302						33.5651	89.507	4.26248			1	0	0		100	4
TCMDC-131816	0.365	>25		2.61443	43.1776						43.1776	118.295	16.5151			1	1	0		110	6
TCMDC-131819	0.3	NA		4.74885	36.7307						36.7307	122.436	7.73464			1	0	0		100	4
TCMDC-131821	0.615	12.4		2.51415	13.9646						13.1823	21.4346	5.24325			1	0	0		100	4
TCMDC-132012	0.296667	8.94		0.897545	6.83957						7.88978	26.5948	8.7904			1	0	0		100	4
TCMDC-132052	0.325	3.1		0.481066	2.45731						2.77866	8.54971	5.77604			0	0	0		000	0
TCMDC-132055	0.265667	4.37		1.22087	4.26693						4.31846	16.2552	3.53721			1	0	0		100	4
TCMDC-132066	0.536667	6.67		1.46216	4.57088		6.60513	5.12861			5.4565	10.1674	3.73182	0.826101		1	0	0		100	4
TCMDC-132088	0.455	4.51		2.10154	7.76453						6.13726	13.4885	2.92037			1	0	0		100	4
TCMDC-132241	2.15	8		3.10049	6.45825						7.22913	3.36238	2.33161			0	0	0		000	0
TCMDC-132248	1.375	8.28		1.9929	5.88844						7.08422	5.15216	3.55473			0	0	0		000	0
TCMDC-132251	1.14	16.6		2.70344	7.1733						11.8867	10.4269	4.39686			1	0	0		100	4
TCMDC-132809	0.855	24		0.465793	14.7911						19.3955	22.6848	41.6398			1	1	0		110	6
TCMDC-132811	0.855	24.3		0.8279	14.646						19.473	22.7754	23.521			1	1	0		110	6
TCMDC-132862	1.285	6.9		2.99616	12.8825						9.89125	7.69747	3.30131			0	0	0		000	0
TCMDC-132864	1.08	17.5		1.71417	12.3059						14.903	13.7991	8.694			1	0	0		100	4
TCMDC-132872	0.86	12.62		1.78761	8.81107						10.7155	12.4599	5.99432			1	0	0		100	4
TCMDC-133343	1.24333	>25		0.392717	41.6869		2.10825	57.544			49.6155	39.9052	126.339	23.534		1	1	1		111	7
TCMDC-133924	0.46	5.3		1.70448	3.93576						4.61788	10.0389	2.70926			1	0	0		100	4
TCMDC-133940	0.433333	5.2		1.88112	4.7863						4.99315	11.5227	2.65435			1	0	0		100	4
TCMDC-133941	0.51	3.4		1.25666	4.45116						3.92558	7.69722	3.12381			0	0	0		000	0
TCMDC-134315	0.383333	11.66		2.4544	6.87586						9.26793	24.1772	3.77605			1	0	0		100	4
TCMDC-134437	0.455	5.3		1.3675	6.24107						5.77053	12.6825	4.21977			1	0	0		100	4
TCMDC-134441	0.305	6.4		0.689259	9.77496						8.08748	26.5163	11.7336			1	1	0		110	6
TCMDC-134442	0.42	4.9		0.947736	6.39321						5.64661	13.4443	5.958			1	0	0		100	4
TCMDC-134443	0.34	7.4		0.829114	9.2998						8.3499	24.5585	10.0709			1	1	0		110	6
TCMDC-134445	0.69	8.3		1.01388	6.16595						7.23298	10.4826	7.13399			1	0	0		100	4
TCMDC-134446	0.605	11.3		0.988068	7.41507						9.35753	15.467	9.47054			1	0	0		100	4
TCMDC-134447	0.23	9.5		0.653881	5.77882						7.63941	33.2148	11.6832			1	1	0		110	6
TCMDC-134684	1.035	3.4		2.26111	1.92867						2.66434	2.57424	1.17833			0	0	0		000	0
TCMDC-134690	0.255	<1.56		1.30655	1.90597						1.90597	7.47438	1.45878			0	0	0		000	0
TCMDC-135110	2.51333	>25		5.21936	83.4474						83.4474	33.2019	15.988			1	1	0		110	6
TCMDC-135234	3.04	>25		1.34489	18.7989						18.7989	6.18384	13.978			0	1	0		010	2
TCMDC-135244	0.303333	<1.56		0.0621955	>100		1.33855	0.870964			0.870964	2.87131	14.0036	0.650677		0	1	0		010	2
TCMDC-135281	0.35	3.5		0.448659	1.00239						2.25119	6.43198	5.0176			0	0	0		000	0
TCMDC-135478	0.665	7.16		1.67399	5.62341						6.39171	9.61159	3.81825			0	0	0		000	0
TCMDC-135853	0.896667	3.1		2.25934	11.7873						7.44363	8.30144	3.29461			0	0	0		000	0
TCMDC-136193	2.165	14.5		1.17571	80.3579						47.429	21.9071	40.3407			1	1	0		110	6
TCMDC-136244	0.71	6.81		1.14955	5.15038						5.98019	8.4228	5.2022			0	0	0		000	0
TCMDC-136642	0.326667	>25		1.51041	14.2899						14.2899	43.7446	9.46093			1	0	0		100	4
TCMDC-136727	0.95	4.73		1.402	4.1698						4.4499	4.6841	3.17398			0	0	0		000	0
TCMDC-137259	0.21	4.9		1.32106	1.64157						3.27078	15.5752	2.47589			1	0	0		100	4
TCMDC-137281	2.8	3.04		0.402881	2.29087						2.66543	0.951941	6.61593			0	0	0		000	0
TCMDC-137282	0.0266667	3		0.202532	1.65959						2.32979	87.3673	11.5034			1	1	0		110	6
TCMDC-137317	1.37	3.3		1.00672	2.09151						2.69576	1.96771	2.67776			0	0	0		000	0
TCMDC-137324	0.15	0.75		0.640442	1.67892						1.21446	8.09638	1.89628			0	0	0		000	0
TCMDC-137340	0.25	<1.56		0.701494	1.92765						1.92765	7.71061	2.74793			0	0	0		000	0
TCMDC-137354	2.3	4.49		1.04269	3.84889						4.16945	1.8128	3.99876			0	0	0		000	0
TCMDC-137452	0.22	1.6		1.05451	1.82018						1.71009	7.77314	1.6217			0	0	0		000	0
TCMDC-137455	0.24	3.53		1.27077	2.16286						2.84643	11.8601	2.23993			1	0	0		100	4
TCMDC-137456	0.45	6.8		1.8925	6.20506						6.50253	14.4501	3.43595			1	0	0		100	4
TCMDC-137723	0.386667	6.6		3.49309	5.07024						5.83512	15.0908	1.67048			1	0	0		100	4
TCMDC-137751	1.08	3.74		1.02022	1.14846						2.44423	2.26318	2.3958			0	0	0		000	0
TCMDC-137813	1.45333	1.6		2.01464	1.15544						1.37772	0.947971	0.683852			0	0	0		000	0
TCMDC-137838	0.5	3.19		1.04827	2.91762						3.05381	6.10762	2.91319			0	0	0		000	0
TCMDC-137853	0.055	3		0.625453	2.46057						2.73028	49.6415	4.36529			1	0	0		100	4
TCMDC-137935	0.79	5.32		1.47183	5.6249						5.47245	6.92715	3.71813			0	0	0		000	0
TCMDC-137944	0.105	3.39		0.617992	1.66003						2.52501	24.0477	4.08584			1	0	0		100	4
TCMDC-137952	0.0833333	2.6		0.61284	2.16286						2.38143	28.5772	3.88589			1	0	0		100	4
TCMDC-137953	1.54	3.2		0.997661	2.11475						2.65737	1.72557	2.66361			0	0	0		000	0
TCMDC-137963	0.48	3.3		1.49854	2.40138						2.85069	5.93893	1.90232			0	0	0		000	0
TCMDC-137965	0.14	2.38		0.947521	1.90597						2.14298	15.307	2.26167			1	0	0		100	4
TCMDC-137966	0.34	3.1		1.03359	1.99526						2.54763	7.49303	2.46485			0	0	0		000	0
TCMDC-137972	0.103333	1.88		0.814587	2.18834						2.03417	19.6855	2.49718			1	0	0		100	4
TCMDC-137977	0.55	3.26		0.768284	1.86209						2.56104	4.65644	3.33346			0	0	0		000	0
TCMDC-137984	0.205	3.85		0.257702	2.11699						2.9835	14.5536	11.5773			1	1	0		110	6
TCMDC-138015	0.25	3.1		0.637211	3.35165						3.22583	12.9033	5.06242			1	0	0		100	4
TCMDC-138172	0.4	<1.56		0.978175	6.23776		0.503225	1.24451			3.74114	9.35285	3.82461	7.43432		0	0	0		000	0
TCMDC-138177	1.995	9.5		4.73119	6.82						8.16	4.09022	1.72472			0	0	0		000	0
TCMDC-138186	0.215	8.18		0.992837	5.89468						7.03734	32.7318	7.08811			1	0	0		100	4
TCMDC-138205	0.48	3.11		0.542084	1.27359						2.19179	4.56624	4.04327			0	0	0		000	0
TCMDC-138399	0.325	7.57		1.55537	5.69192						6.63096	20.403	4.26328			1	0	0		100	4
TCMDC-138416	0.48	3.6		7.01914	6.099						4.8495	10.1031	0.690897			1	0	0		100	4
TCMDC-138493	0.22	4.49		0.815817	3.98107						4.23554	19.2524	5.19177			1	0	0		100	4
TCMDC-138494	0.4	10.59		6.85641	18.5066						14.5483	36.3708	2.12186			1	0	0		100	4
TCMDC-138616	0.32	5.17		0.980907	4.67735						4.92368	15.3865	5.01951			1	0	0		100	4
TCMDC-138677	0.6	<1.56		0.360791	2.2933		2.36145	2.5704			2.43185	4.05308	6.74031	1.02981		0	0	0		000	0
TCMDC-138754	0.11	4.33		1.04841	4.89909						4.61454	41.9504	4.40146			1	0	0		100	4
TCMDC-138757	0.0176667	<1.56		0.0977534	1.42899						1.42899	80.8862	14.6183			1	1	0		110	6
TCMDC-138859	1.165	3.3		1.46097	3.42791						3.36395	2.88751	2.30255			0	0	0		000	0
TCMDC-138958	0.68	3		1.23293	2.75423						2.87711	4.23105	2.33356			0	0	0		000	0
TCMDC-138967	0.465	2.6		0.517944	1.64157						2.12078	4.56083	4.09462			0	0	0		000	0
TCMDC-139204	1.08	3.4		1.80274	2.24406						2.82203	2.61299	1.56541			0	0	0		000	0
TCMDC-139607	0.68	<1.56		1.60331	NA						1.56	2.29412	0.972988			0	0	0		000	0
TCMDC-139648	0.61	4.18									4.18	6.85246				0	0	0		000	0
TCMDC-139659	0.57	3.15		0.862142	2.26012						2.70506	4.74572	3.1376			0	0	0		000	0
TCMDC-139678	1.4	2.3		0.810384	2.85121						2.5756	1.83972	3.17825			0	0	0		000	0
TCMDC-139725	0.26	17.3		0.0290551	2.26479						9.7824	37.6246	336.685			1	1	0		110	6
TCMDC-139790	0.306667	3.3		1.0077	4.12762						3.71381	12.1103	3.68544			1	0	0		100	4
TCMDC-139800	0.433333	3.2		1.39399	2.54923						2.87461	6.63373	2.06216			0	0	0		000	0
TCMDC-139805	0.613333	3.5		1.39218	3.23937						3.36968	5.49405	2.42043			0	0	0		000	0
TCMDC-139817	0.566667	6.75		1.86442	4.89909						5.82454	10.2786	3.12405			1	0	0		100	4
TCMDC-140009	5.43	4.1		1.83448	3.31014						3.70507	0.682333	2.01968			0	0	0		000	0
TCMDC-140017	0.095	<1.56		0.199545	1.12232						1.12232	11.8139	5.62437			1	0	0		100	4
TCMDC-140123	0.413333	3.99		1.57666	3.54907						3.76954	9.11985	2.39084			0	0	0		000	0
TCMDC-140544	0.735	6.39		1.3582	7.69789						7.04395	9.5836	5.18623			0	0	0		000	0
TCMDC-140568	0.89	5.6		1.70682	5.97598						5.78799	6.50336	3.39109			0	0	0		000	0
TCMDC-140643	0.413333	18.24		1.90864	7.92118						13.0806	31.6466	6.85335			1	0	0		100	4
TCMDC-140677	0.59	6.13		0.858631	3.93576						5.03288	8.53031	5.86151			0	0	0		000	0
TCMDC-140737	0.5	6.8		0.56128	5.47613						6.13806	12.2761	10.9358			1	1	0		110	6
TCMDC-140964	0.173333	14.4		0.869401	9.6919						12.0459	69.4959	13.8555			1	1	0		110	6
TCMDC-141381	0.27	7.5		0.199176	5.01187		1.4121	5.24807			5.91998	21.9259	29.7223	4.19233		1	1	0		110	6
TCMDC-141931	1.175	14.5		1.09136	22.9006						18.7003	15.9151	17.1348			1	1	0		110	6
TCMDC-141973	0.27	7.8		0.0390589	19.0546		1.91207	30.903			19.2525	71.3056	492.911	10.069		1	1	1		111	7
TCMDC-142289	0.41	8.03		0.775231	4.51886						6.27443	15.3035	8.09363			1	0	0		100	4
TCMDC-137319	0.084	<1.56		0.887727	1.86406						1.86406	22.1912	2.09981			1	0	0		100	4
TCMDC-137442	0.746667	19		1.29698	18.287						18.6435	24.969	14.3745			1	1	0		110	6
TCMDC-137631	0.505	3.06		0.723233	1.8197						2.43985	4.83139	3.37353			0	0	0		000	0
TCMDC-137734	1.21333	5.5		5.59925	70.7946						38.1473	31.4401	6.81293			1	0	0		100	4
TCMDC-137750	1.025	2.9		0.846154	1.49713						2.19856	2.14494	2.5983			0	0	0		000	0
TCMDC-137763	0.23	1.65		1.01162	1.8197						1.73485	7.54283	1.71492			0	0	0		000	0
TCMDC-137771	0.14	20.07		7.24872	14.6227						17.3464	123.903	2.39303			1	0	0		100	4
TCMDC-137795	1.045	4.7		0.665502	4.62412						4.66206	4.4613	7.00533			0	0	0		000	0
TCMDC-137796	0.285	3.4		1.21132	3.31219						3.35609	11.7758	2.77062			1	0	0		100	4
TCMDC-137797	0.67	3		0.586654	1.54882						2.27441	3.39464	3.87691			0	0	0		000	0
TCMDC-137803	0.466667	>25		11.5025	38.0189						38.0189	81.4692	3.30529			1	0	0		100	4
TCMDC-137816	0.37	3.04		1.08635	1.84187						2.44094	6.59712	2.24691			0	0	0		000	0
TCMDC-137827	1.145	3.2		1.6716	2.95199						3.076	2.68646	1.84016			0	0	0		000	0
TCMDC-137832	0.405	5.5		0.923076	4.7863						5.14315	12.6991	5.57175			1	0	0		100	4
TCMDC-137842	0.305	3.2		1.23992	4.1698						3.6849	12.0816	2.97189			1	0	0		100	4
TCMDC-137845	0.5	3		0.760663	1.9736						2.4868	4.9736	3.26925			0	0	0		000	0
TCMDC-137848	0.08	3.1		0.61273	1.97255						2.53628	31.7035	4.13931			1	0	0		100	4
TCMDC-137869	0.0833333	3.36		0.333728	1.77875						2.56938	30.8325	7.69901			1	0	0		100	4
TCMDC-137908	0.05	4.68		0.0878235	5.0132						4.8466	96.932	55.1857			1	1	0		110	6
TCMDC-137915	0.253333	3.59		0.704423	4.21948						3.90474	15.4134	5.54317			1	0	0		100	4
TCMDC-137939	0.745	2.7		1.78029	1.99526						2.34763	3.15118	1.31868			0	0	0		000	0
TCMDC-123997				1.90661	45.6926		3.49828	2.88403			24.2883		12.739	6.94294		0	1	0		010	2
TCMDC-124286	1.495	6.1		1.79688	4.89779		2.02833	5.49541			5.49773	3.67741	3.0596	2.71047		0	0	0		000	0
TCMDC-124514				1.24674	>100		0.39655	100			100		80.2091	252.175		0	1	1		011	3
TCMDC-125247				0.492414	89.1251		0.2216	74.131			81.6281		165.771	368.358		0	1	1		011	3
TCMDC-125432				1.06628	29.2226		2.4026	4.21697			16.7198		15.6805	6.95904		0	1	0		010	2
TCMDC-125565				3.02812	NA		3.99563	2.34423			2.34423		0.774154	0.586698		0	0	0		000	0
TCMDC-125701				1.13908	1.60845		0.900375	3.63078			2.61962		2.29977	2.90947		0	0	0		000	0
TCMDC-125835				0.674355	1.56685		6.31763	6.16595			3.8664		5.73348	0.612002		0	0	0		000	0
TCMDC-134115				1.66967	0.400748		0.021375	3.98107			2.19091		1.31218	102.499		0	0	1		001	1
TCMDC-134835				1.84751	3.24967		0.889325	4.57088			3.91028		2.11652	4.3969		0	0	0		000	0
TCMDC-135462				13.3035	>100		0.0105	100			100		7.5168	9523.81		0	0	1		001	1
TCMDC-137810				1.42008	0.0631032		0.3592	0.165959			0.114531		0.0806511	0.31885		0	0	0		000	0
TCMDC-137820				1.05652	<0.0017		1.5366	0.00169824			0.00169824		0.00160739	0.0011052		0	0	0		000	0
TCMDC-138022				1.13933	44.6684		1.4781	34.6737			39.671		34.8196	26.8392		0	1	1		011	3
TCMDC-140369				0.937577	2.16401		0.5142	1.65959			1.9118		2.03908	3.718		0	0	0		000	0
TCMDC-140549				1.01044	11.6337		1.34722	12.0226			11.8282		11.706	8.77967		0	1	0		010	2
TCMDC-140680				0.841223	45.8179		1.92902	47.3151			46.5665		55.3557	24.1399		0	1	1		011	3
TCMDC-141070				0.533337	28.9627		2.56953	61.6595			45.3111		84.9578	17.634		0	1	1		011	3
TCMDC-141154				0.212514	11.9019		1.00527	46.7735			29.3377		138.051	29.184		0	1	1		011	3
TCMDC-141334				0.416771	9.98098		1.38775	20.6538			15.3174		36.7525	11.0376		0	1	1		011	3
TCMDC-141586				1.69724	2.81913		4.36505	2.04174			2.43043		1.43199	0.556794		0	0	0		000	0
TCMDC-141804				3.61126	12.5926		0.724975	11.4815			12.0371		3.3332	16.6034		0	0	1		001	1
TCMDC-123792	1.78667	>25					2.12375	100			100	55.9701		47.0865		1	0	1		101	5
TCMDC-123885	0.67	20.8					3.69857	3.38844			12.0942	18.0511		3.26997		1	0	0		100	4
TCMDC-124178	1.08667	>25					1.60387	29.1743			29.1743	26.8475		18.19		1	0	1		101	5
TCMDC-124285	0.246667	7					1.49653	8.12831			7.56415	30.6655		5.05448		1	0	0		100	4
TCMDC-124790	0.923333	>25					3.66195	57.544			57.544	62.322		15.714		1	0	1		101	5
TCMDC-124791	0.47	>25					1.11643	100			100	212.766		89.5716		1	0	1		101	5
TCMDC-125114	0.67	49.31					0.173667	100			74.655	111.425		429.875		1	0	1		101	5
TCMDC-125133	0.5375	>50					1.53015	100			100	186.047		65.3531		1	0	1		101	5
TCMDC-125200	0.84	>25					6.22673	19.4984			19.4984	23.2124		3.13141		1	0	0		100	4
TCMDC-125504	0.173333	0.19					0.214575	2.29087			1.24043	7.15635		5.78089		0	0	0		000	0
TCMDC-131825	0.3	>25					0.366875	3.0903			3.0903	10.301		8.42329		1	0	0		100	4
TCMDC-134719	2.77667	>25					1.8448	100			100	36.0144		54.2064		1	0	1		101	5
TCMDC-137979	1.3	5.65					7.49672	4.7863			5.21815	4.01396		0.696057		0	0	0		000	0
TCMDC-138676	0.4	0.8					0.48875	1.21619			1.00809	2.52023		2.06259		0	0	0		000	0
TCMDC-141784	0.23	8.47					3.8482	14.7911			11.6305	50.5676		3.02233		1	0	0		100	4
TCMDC-142246	0.206667	12.6					0.9328	14.7911			13.6955	66.2688		14.6822		1	0	1		101	5
TCMDC-132306							1.24325	100			100			80.4343		0	0	1		001	1
TCMDC-132329							7.79542	100			100			12.828		0	0	1		001	1
TCMDC-135677							0.265425	23.7137			23.7137			89.3425		0	0	1		001	1
TCMDC-135881							0.97265	100			100			102.812		0	0	1		001	1
TCMDC-135911							0.400175	100			100			249.891		0	0	1		001	1
TCMDC-135925							0.542	33.1131			33.1131			61.0943		0	0	1		001	1
TCMDC-135926							0.461075	100			100			216.884		0	0	1		001	1
TCMDC-135927							0.432	100			100			231.481		0	0	1		001	1
TCMDC-136013							0.185375	7.4131			7.4131			39.9898		0	0	1		001	1
TCMDC-136015							0.10725	1.25893			1.25893			11.7382		0	0	1		001	1
TCMDC-136016							0.4459	100			100			224.266		0	0	1		001	1
TCMDC-136157							0.4324	0.144544			0.144544			0.334283		0	0	0		000	0
TCMDC-136159							0.940367	100			100			106.341		0	0	1		001	1
TCMDC-136160							2.0934	100			100			47.7692		0	0	1		001	1
TCMDC-136161							1.4339	100			100			69.7399		0	0	1		001	1
TCMDC-136286							0.302867	8.51138			8.51138			28.1027		0	0	1		001	1
TCMDC-136300							0.6751	56.2341			56.2341			83.2975		0	0	1		001	1
TCMDC-136301							0.962875	100			100			103.856		0	0	1		001	1
TCMDC-136303							0.2287	100			100			437.254		0	0	1		001	1
TCMDC-137283							0.846067	0.00169824			0.00169824			0.00200722		0	0	0		000	0
TCMDC-137306							1.08267	0.00169824			0.00169824			0.00156857		0	0	0		000	0
TCMDC-137307							1.19303	0.00168655			0.00168655			0.00141367		0	0	0		000	0
TCMDC-137308							0.694075	0.00169824			0.00169824			0.00244677		0	0	0		000	0
TCMDC-137312							0.46345	0.00169824			0.00169824			0.00366435		0	0	0		000	0
TCMDC-137313							1.35273	0.00169824			0.00169824			0.00125542		0	0	0		000	0
TCMDC-137851							0.986067	0.0223872			0.0223872			0.0227035		0	0	0		000	0
TCMDC-137856							0.5883	0.00301995			0.00301995			0.00513335		0	0	0		000	0
TCMDC-137864							2.31853	0.0331131			0.0331131			0.0142819		0	0	0		000	0
TCMDC-137872							0.474425	0.00169824			0.00169824			0.00357958		0	0	0		000	0
TCMDC-137949							2.78195	0.00169824			0.00169824			0.000610451		0	0	0		000	0
TCMDC-137959							3.09393	0.0758578			0.0758578			0.0245182		0	0	0		000	0
TCMDC-137964							4.28847	0.0288403			0.0288403			0.00672509		0	0	0		000	0
TCMDC-137995							2.48418	1			1			0.402548		0	0	0		000	0
TCMDC-137997							1.4047	0.251189			0.251189			0.17882		0	0	0		000	0
TCMDC-138622							6.05537	0.371535			0.371535			0.0613563		0	0	0		000	0
TCMDC-138623							1.88577	1.09648			1.09648			0.58145		0	0	0		000	0
TCMDC-134728							0.048825	56.2341			56.2341			1151.75		0	0	1		001	1
TCMDC-136134							0.421933	100			100			237.004		0	0	1		001	1
TCMDC-136196							0.3694	100			100			270.709		0	0	1		001	1
TCMDC-137265							1.27865	3.71535			3.71535			2.90568		0	0	0		000	0
TCMDC-137378							0.635833	8.60994			8.60994			13.5412		0	0	1		001	1
TCMDC-137392							0.447133	19.9526			19.9526			44.6234		0	0	1		001	1
TCMDC-137397							0.0896	19.4984			19.4984			217.617		0	0	1		001	1
TCMDC-137402							0.0567	3.80189			3.80189			67.0528		0	0	1		001	1
TCMDC-137406							0.1269	5.7544			5.7544			45.3459		0	0	1		001	1
TCMDC-137410							0.033825	34.6737			34.6737			1025.09		0	0	1		001	1
TCMDC-137415							0.706	35.4813			35.4813			50.2569		0	0	1		001	1
TCMDC-137535							0.583325	0.281838			0.281838			0.483158		0	0	0		000	0
TCMDC-134648							2.55187	34.6737			34.6737			13.5876		0	0	1		001	1
TCMDC-134671							0.812925	12.5893			12.5893			15.4864		0	0	1		001	1
TCMDC-134697							4.00007	38.9045			38.9045			9.72597		0	0	0		000	0
TCMDC-135180							3.07263	6.45654			6.45654			2.10131		0	0	0		000	0
TCMDC-135188							0.768375	54.9541			54.9541			71.5199		0	0	1		001	1
TCMDC-135907							0.380967	42.1697			42.1697			110.691		0	0	1		001	1
TCMDC-141807							1.3435	15.4882			15.4882			11.5282		0	0	1		001	1
TCMDC-141944							8.88447	14.7911			14.7911			1.66483		0	0	0		000	0
TCMDC-141955							1.89865	23.9883			23.9883			12.6344		0	0	1		001	1
TCMDC-141959							4.22173	17.7828			17.7828			4.21221		0	0	0		000	0
TCMDC-141960							3.04345	38.9045			38.9045			12.783		0	0	1		001	1
TCMDC-134729							0.468967	100			100			213.235		0	0	1		001	1
TCMDC-135654							0.14335	100			100			697.593		0	0	1		001	1
TCMDC-135655							1.15932	100			100			86.2571		0	0	1		001	1
TCMDC-135678							1.0928	100			100			91.5081		0	0	1		001	1
TCMDC-135787							1.04955	100			100			95.2789		0	0	1		001	1
TCMDC-135789							0.27745	100			100			360.425		0	0	1		001	1
TCMDC-135816							0.581025	30.903			30.903			53.187		0	0	1		001	1
TCMDC-136014							0.122675	7.07946			7.07946			57.7091		0	0	1		001	1
TCMDC-136051							0.143733	56.8853			56.8853			395.77		0	0	1		001	1
TCMDC-136060							0.0538333	64.5654			64.5654			1199.36		0	0	1		001	1
TCMDC-125517							1.6143	18.197			18.197			11.2724		0	0	1		001	1
TCMDC-137545							1.7811	11.749			11.749			6.59647		0	0	0		000	0
TCMDC-137546							3.0453	9.12011			9.12011			2.99481		0	0	0		000	0
TCMDC-137547							3.71117	14.4544			14.4544			3.89483		0	0	0		000	0
TCMDC-137549							2.0059	7.4131			7.4131			3.69565		0	0	0		000	0
TCMDC-137571							2.89463	23.9883			23.9883			8.2872		0	0	0		000	0
TCMDC-137573							2.8891	5.7544			5.7544			1.99176		0	0	0		000	0
TCMDC-137576							2.32515	5.37032			5.37032			2.30967		0	0	0		000	0
TCMDC-137341							0.555867	0.00169824			0.00169824			0.00305513		0	0	0		000	0
TCMDC-137808							0.44715	0.0323594			0.0323594			0.072368		0	0	0		000	0
TCMDC-137811							1.55637	0.0128825			0.0128825			0.00827729		0	0	0		000	0
TCMDC-137812							0.4293	0.00827942			0.00827942			0.0192859		0	0	0		000	0
TCMDC-137980							2.43023	0.00767361			0.00767361			0.00315757		0	0	0		000	0
TCMDC-137996							5.75637	0.00169824			0.00169824			0.00029502		0	0	0		000	0
TCMDC-139862							0.3153	0.0109648			0.0109648			0.0347757		0	0	0		000	0
TCMDC-141977							0.286375	0.146218			0.146218			0.510581		0	0	0		000	0
TCMDC-135254							1.68415	87.0964			87.0964			51.7153		0	0	1		001	1
TCMDC-135271							1.06785	100			100			93.6461		0	0	1		001	1
TCMDC-135656							0.106425	8.60994			8.60994			80.9015		0	0	1		001	1
TCMDC-135657							0.597275	100			100			167.427		0	0	1		001	1
TCMDC-135676							2.07175	7.85236			7.85236			3.7902		0	0	0		000	0
TCMDC-135683							0.409	25.4097			25.4097			62.1265		0	0	1		001	1
TCMDC-135796							0.0421	3.01995			3.01995			71.7328		0	0	1		001	1
TCMDC-135814							0.1609	1.65959			1.65959			10.3144		0	0	1		001	1
TCMDC-135815							0.122	0.707946			0.707946			5.80283		0	0	0		000	0
TCMDC-140658							3.20905	0.00342768			0.00342768			0.00106813		0	0	0		000	0
TCMDC-140660							8.28677	32.3594			32.3594			3.90494		0	0	0		000	0
TCMDC-140696							1.87748	1.54882			1.54882			0.824947		0	0	0		000	0
TCMDC-140739							2.78597	14.7911			14.7911			5.30914		0	0	0		000	0
TCMDC-140743							0.4593	100			100			217.723		0	0	1		001	1
TCMDC-140759							2.0131	48.9779			48.9779			24.3296		0	0	1		001	1
TCMDC-140780							0.239	50.6991			50.6991			212.13		0	0	1		001	1
TCMDC-140781							1.00133	11.2202			11.2202			11.2052		0	0	1		001	1
TCMDC-141000							1.89938	51.2861			51.2861			27.0016		0	0	1		001	1
TCMDC-123922							5.76267	0.001			0.001			0.000173531		0	0	0		000	0
TCMDC-131320							5.10588	0.00169824			0.00169824			0.000332606		0	0	0		000	0
TCMDC-131596							5.18967	0.0371535			0.0371535			0.00715913		0	0	0		000	0
TCMDC-131687							2.1034	0.001			0.001			0.000475421		0	0	0		000	0
TCMDC-131689							2.5425	0.001			0.001			0.000393314		0	0	0		000	0
TCMDC-131709							3.25667	0.00512861			0.00512861			0.0015748		0	0	0		000	0
TCMDC-131721							9.5933	0.001			0.001			0.000104239		0	0	0		000	0
TCMDC-131722							4.8639	0.001			0.001			0.000205596		0	0	0		000	0
TCMDC-135621							1.2703	27.227			27.227			21.4335		0	0	1		001	1
TCMDC-135623							0.5412	12.3027			12.3027			22.7322		0	0	1		001	1
TCMDC-135645							0.457075	38.9045			38.9045			85.1163		0	0	1		001	1
TCMDC-135766							3.7238	42.658			42.658			11.4555		0	0	1		001	1
TCMDC-135768							3.53547	14.4544			14.4544			4.08839		0	0	0		000	0
TCMDC-135805							0.7699	12.0226			12.0226			15.6159		0	0	1		001	1
TCMDC-140793							3.63265	28.1838			28.1838			7.75848		0	0	0		000	0
TCMDC-141808							1.21972	1.28825			1.28825			1.05618		0	0	0		000	0
TCMDC-140674							1.32203	39.8107			39.8107			30.1134		0	0	1		001	1
TCMDC-140687							3.74295	5.01187			5.01187			1.33902		0	0	0		000	0
TCMDC-134726							0.02575	7.76247			7.76247			301.455		0	0	1		001	1
TCMDC-135042							0.69955	7.07946			7.07946			10.12		0	0	1		001	1
TCMDC-135795							0.593875	0.17378			0.17378			0.292621		0	0	0		000	0
TCMDC-137266							0.204875	10.7152			10.7152			52.3011		0	0	1		001	1
TCMDC-138826							7.89055	75.8578			75.8578			9.61375		0	0	0		000	0
TCMDC-138901							0.22365	100			100			447.127		0	0	1		001	1
TCMDC-138928							0.59505	100			100			168.053		0	0	1		001	1
TCMDC-137404							0.076575	100			100			1305.91		0	0	1		001	1
TCMDC-137407							0.07765	44.6684			44.6684			575.253		0	0	1		001	1
TCMDC-137413							0.17105	100			100			584.624		0	0	1		001	1
TCMDC-137414							0.111825	100			100			894.254		0	0	1		001	1
TCMDC-137416							2.43432	57.544			57.544			23.6386		0	0	1		001	1
TCMDC-137424							1.8366	100			100			54.4484		0	0	1		001	1
TCMDC-137429							0.64805	100			100			154.309		0	0	1		001	1
TCMDC-124144							1.29967	7.07946			7.07946			5.4471		0	0	0		000	0
TCMDC-124272							0.843	15.6675			15.6675			18.5854		0	0	1		001	1
TCMDC-137579							4.48832	5.49541			5.49541			1.22438		0	0	0		000	0
TCMDC-137580							1.67753	14.7911			14.7911			8.81716		0	0	0		000	0
TCMDC-137663							1.63247	41.6869			41.6869			25.536		0	0	1		001	1
TCMDC-139093							2.19983	15.8489			15.8489			7.20461		0	0	0		000	0
TCMDC-131650							4.9556	0.001			0.001			0.000201792		0	0	0		000	0
TCMDC-131679							3.3875	0.001			0.001			0.000295203		0	0	0		000	0
TCMDC-131739							3.13132	0.001			0.001			0.000319354		0	0	0		000	0
TCMDC-131741							5.08127	0.001			0.001			0.000196801		0	0	0		000	0
TCMDC-131751							3.0687	0.001			0.001			0.000325871		0	0	0		000	0
TCMDC-131762							2.10227	0.001			0.001			0.000475677		0	0	0		000	0
TCMDC-134116							0.031625	2.42661			2.42661			76.7308		0	0	1		001	1
TCMDC-134117							0.0255333	8.31764			8.31764			325.756		0	0	1		001	1
TCMDC-134149							0.269767	13.4896			13.4896			50.0048		0	0	1		001	1
TCMDC-134163							0.379575	11.2202			11.2202			29.5599		0	0	1		001	1
TCMDC-134164							0.22625	4.62381			4.62381			20.4367		0	0	1		001	1
TCMDC-134945							0.4152	10.4713			10.4713			25.2199		0	0	1		001	1
TCMDC-135491							3.3876	31.6228			31.6228			9.33486		0	0	0		000	0
TCMDC-135638							4.23867	39.8107			39.8107			9.39227		0	0	0		000	0
TCMDC-136209							1.7415	21.3796			21.3796			12.2766		0	0	1		001	1
TCMDC-136211							3.3948	14.4544			14.4544			4.25781		0	0	0		000	0
TCMDC-140749							3.27275	14.1254			14.1254			4.31606		0	0	0		000	0
TCMDC-124085							0.327725	100			100			305.134		0	0	1		001	1
TCMDC-137173							0.0248	100			100			4032.26		0	0	1		001	1
TCMDC-137425							0.388225	100			100			257.583		0	0	1		001	1
TCMDC-138010							0.081075	100			100			1233.43		0	0	1		001	1
TCMDC-138014							1.14533	5.49541			5.49541			4.79809		0	0	0		000	0
TCMDC-138016							0.52885	100			100			189.09		0	0	1		001	1
TCMDC-131663							2.71238	0.001			0.001			0.000368681		0	0	0		000	0
TCMDC-131670							2.85543	0.001			0.001			0.00035021		0	0	0		000	0
TCMDC-131693							5.89587	0.001			0.001			0.00016961		0	0	0		000	0
TCMDC-131704							8.28777	0.001			0.001			0.00012066		0	0	0		000	0
TCMDC-131734							2.61572	0.0758578			0.0758578			0.0290007		0	0	0		000	0
TCMDC-131802							0.268	4.51856			4.51856			16.8603		0	0	1		001	1
TCMDC-131829							0.411525	5.4325			5.4325			13.2009		0	0	1		001	1
TCMDC-131932							2.38823	0.0549541			0.0549541			0.0230104		0	0	0		000	0
TCMDC-131934							1.5317	0.00213796			0.00213796			0.00139581		0	0	0		000	0
TCMDC-137828							2.56398	0.223872			0.223872			0.0873145		0	0	0		000	0
TCMDC-137970							1.75063	0.107152			0.107152			0.0612075		0	0	0		000	0
TCMDC-138019							8.217	0.00169824			0.00169824			0.000206674		0	0	0		000	0
TCMDC-131933							0.539167	0.001			0.001			0.00185471		0	0	0		000	0
TCMDC-137302							1.99953	0.0530884			0.0530884			0.0265504		0	0	0		000	0
TCMDC-137852							1.52963	0.00412098			0.00412098			0.00269411		0	0	0		000	0
TCMDC-137854							5.29527	0.11749			0.11749			0.0221877		0	0	0		000	0
TCMDC-137973							1.26737	0.00169824			0.00169824			0.00133998		0	0	0		000	0
TCMDC-133308							0.7334	14.4544			14.4544			19.7088		0	0	1		001	1
TCMDC-135253							3.60292	1.30317			1.30317			0.361697		0	0	0		000	0
TCMDC-135555							2.80583	100			100			35.6401		0	0	1		001	1
TCMDC-135779							0.539875	100			100			185.228		0	0	1		001	1
TCMDC-137536							2.64573	100			100			37.7967		0	0	1		001	1
TCMDC-133823							0.43355	15.1356			15.1356			34.9109		0	0	1		001	1
TCMDC-133825							0.634675	27.5423			27.5423			43.3959		0	0	1		001	1
TCMDC-133826							9.26975	12.8825			12.8825			1.38973		0	0	0		000	0
TCMDC-133828							0.86785	30.1995			30.1995			34.7981		0	0	1		001	1
TCMDC-133831							1.1796	24.5471			24.5471			20.8097		0	0	1		001	1
TCMDC-134969							1.6398	3.01995			3.01995			1.84166		0	0	0		000	0
TCMDC-134996							1.04963	60.256			60.256			57.4071		0	0	1		001	1
TCMDC-135005							0.732433	57.544			57.544			78.5655		0	0	1		001	1
TCMDC-135009							0.4204	120.226			120.226			285.981		0	0	1		001	1
TCMDC-135012							1.89607	78.5236			78.5236			41.4139		0	0	1		001	1
TCMDC-137381							0.0977	2.63027			2.63027			26.9219		0	0	1		001	1
TCMDC-137385							1.0234	31.989			31.989			31.2575		0	0	1		001	1
TCMDC-137389							1.13278	100			100			88.2788		0	0	1		001	1
TCMDC-137391							0.311325	0.00169824			0.00169824			0.00545489		0	0	0		000	0
TCMDC-137396							0.123833	16.9824			16.9824			137.139		0	0	1		001	1
TCMDC-123504							1.2412	100			100			80.5672		0	0	1		001	1
TCMDC-132026							1.13567	20.6538			20.6538			18.1864		0	0	1		001	1
TCMDC-137268							0.385725	67.6083			67.6083			175.276		0	0	1		001	1
TCMDC-137269							0.31865	100			100			313.824		0	0	1		001	1
TCMDC-132054							0.57535	100			100			173.807		0	0	1		001	1
TCMDC-137426							0.483025	100			100			207.029		0	0	1		001	1
TCMDC-137427							1.60043	100			100			62.4831		0	0	1		001	1
TCMDC-138141							0.1399	0.00169824			0.00169824			0.012139		0	0	0		000	0
TCMDC-125438							1.0128	100			100			98.7362		0	0	1		001	1
TCMDC-133746							1.16463	38.9045			38.9045			33.4052		0	0	1		001	1
TCMDC-133955							4.35778	36.3078			36.3078			8.33173		0	0	0		000	0
TCMDC-133974							1.44747	21.3796			21.3796			14.7704		0	0	1		001	1
TCMDC-123808							1.0822	35.4813			35.4813			32.7863		0	0	1		001	1
TCMDC-124528							0.846333	8.51138			8.51138			10.0568		0	0	1		001	1
TCMDC-124557							1.74673	57.544			57.544			32.9439		0	0	1		001	1
TCMDC-125086							11.0744	100			100			9.02983		0	0	0		000	0
TCMDC-124698							1.11557	100			100			89.6399		0	0	1		001	1
TCMDC-124699							1.02035	100			100			98.0056		0	0	1		001	1
TCMDC-124702							4.34087	42.1697			42.1697			9.71455		0	0	0		000	0
TCMDC-125243							5.4214	100			100			18.4454		0	0	1		001	1
TCMDC-133800							2.31483	2.26464			2.26464			0.978319		0	0	0		000	0
TCMDC-134114							0.0558	41.6869			41.6869			747.078		0	0	1		001	1
TCMDC-134144							0.3865	3.63078			3.63078			9.394		0	0	0		000	0
TCMDC-134169							0.51305	13.1826			13.1826			25.6945		0	0	1		001	1
TCMDC-124828							1.622	35.8922			35.8922			22.1284		0	0	1		001	1
TCMDC-124837							1.48593	41.6869			41.6869			28.0544		0	0	1		001	1
TCMDC-124838							1.43388	27.227			27.227			18.9884		0	0	1		001	1
TCMDC-124839							0.967833	43.1519			43.1519			44.5861		0	0	1		001	1
TCMDC-134692							0.399	100			100			250.627		0	0	1		001	1
TCMDC-135433							1.23808	57.544			57.544			46.4786		0	0	1		001	1
TCMDC-135461							0.0002	100			100			500000		0	0	1		001	1
TCMDC-135546							0.00545	0.977237			0.977237			179.31		0	0	1		001	1
TCMDC-136010							6.65735	4.84172			4.84172			0.727275		0	0	0		000	0
TCMDC-136019							5.45913	48.9779			48.9779			8.97175		0	0	0		000	0
TCMDC-136029							3.829	69.1831			69.1831			18.0682		0	0	1		001	1
TCMDC-136058							3.2035	100			100			31.2159		0	0	1		001	1
TCMDC-131238							2.4067	14.6218			14.6218			6.07544		0	0	0		000	0
TCMDC-136354							0.2524	3.63078			3.63078			14.385		0	0	1		001	1
TCMDC-136455							1.01583	15.4882			15.4882			15.2468		0	0	1		001	1
TCMDC-141406							0.347175	24.2661			24.2661			69.8959		0	0	1		001	1
TCMDC-137244							8.49425	0.00776247			0.00776247			0.00091385		0	0	0		000	0
TCMDC-137633							6.21165	0.0776247			0.0776247			0.0124966		0	0	0		000	0
TCMDC-137670							3.02477	0.0305492			0.0305492			0.0100997		0	0	0		000	0
TCMDC-138061							5.1837	0.0549541			0.0549541			0.0106013		0	0	0		000	0
TCMDC-137377							1.48083	8.31764			8.31764			5.61689		0	0	0		000	0
TCMDC-137380							0.859775	37.5837			37.5837			43.7135		0	0	1		001	1
TCMDC-137382							0.461675	24.5471			24.5471			53.1696		0	0	1		001	1
TCMDC-137383							0.588525	9.88553			9.88553			16.7971		0	0	1		001	1
TCMDC-125498							1.37775	100			100			72.5821		0	0	1		001	1
TCMDC-125501							1.97612	100			100			50.6041		0	0	1		001	1
TCMDC-135283							0.743133	100			100			134.565		0	0	1		001	1
TCMDC-123870							0.154625	100			100			646.726		0	0	1		001	1
TCMDC-123878							2.71503	100			100			36.832		0	0	1		001	1
TCMDC-124577							0.048825	100			100			2048.13		0	0	1		001	1
TCMDC-134060							2.1491	100			100			46.5311		0	0	1		001	1
TCMDC-134165							0.6987	100			100			143.123		0	0	1		001	1
TCMDC-134166							1.20507	4.7863			4.7863			3.97181		0	0	0		000	0
TCMDC-124935							8.7112	0.954993			0.954993			0.109628		0	0	0		000	0
TCMDC-124937							1.50823	10			10			6.63027		0	0	0		000	0
TCMDC-124943							1.37797	3.31131			3.31131			2.40303		0	0	0		000	0
TCMDC-124792							0.793875	100			100			125.964		0	0	1		001	1
TCMDC-134946							3.05662	28.8403			28.8403			9.43535		0	0	0		000	0
TCMDC-135038							1.54537	45.7088			45.7088			29.5778		0	0	1		001	1
TCMDC-135321							2.32583	6.68344			6.68344			2.87358		0	0	0		000	0
TCMDC-135322							0.422525	8.60994			8.60994			20.3773		0	0	1		001	1
TCMDC-135365							0.442075	12.0226			12.0226			27.1959		0	0	1		001	1
TCMDC-135426							1.25385	100			100			79.7544		0	0	1		001	1
TCMDC-135463							2.9946	10			10			3.33934		0	0	0		000	0
TCMDC-136285							1.02378	100			100			97.6777		0	0	1		001	1
TCMDC-123835							0.91855	100			100			108.867		0	0	1		001	1
TCMDC-124553							0.998267	100			100			100.174		0	0	1		001	1
TCMDC-137423							0.07545	2.23872			2.23872			29.6716		0	0	1		001	1
TCMDC-137431							0.459575	34.6737			34.6737			75.4473		0	0	1		001	1
TCMDC-137538							0.13125	4.7863			4.7863			36.4671		0	0	1		001	1
TCMDC-131875							2.37133	1.25893			1.25893			0.530893		0	0	0		000	0
TCMDC-131876							1.25067	0.467735			0.467735			0.373989		0	0	0		000	0
TCMDC-123989							1.17902	50.6991			50.6991			43.0008		0	0	1		001	1
TCMDC-132029							1.46067	13.4896			13.4896			9.23525		0	0	0		000	0
TCMDC-133060							13.6642	15.4882			15.4882			1.13348		0	0	0		000	0
TCMDC-133061							2.66387	7.94328			7.94328			2.98185		0	0	0		000	0
TCMDC-123877							1.69805	100			100			58.8911		0	0	1		001	1
TCMDC-125397							1.16193	2.04174			2.04174			1.75719		0	0	0		000	0
TCMDC-123758							0.52625	73.2825			73.2825			139.254		0	0	1		001	1
TCMDC-125391							0.2101	100			100			475.964		0	0	1		001	1
TCMDC-133349							0.42645	100			100			234.494		0	0	1		001	1
TCMDC-125312							2.58015	57.544			57.544			22.3026		0	0	1		001	1
TCMDC-133757							1.90827	25.1189			25.1189			13.1631		0	0	1		001	1
TCMDC-133763							2.94575	24.5471			24.5471			8.33305		0	0	0		000	0
TCMDC-125179							7.63645	6.76083			6.76083			0.885337		0	0	0		000	0
TCMDC-134715							1.60275	100			100			62.3928		0	0	1		001	1
TCMDC-135130							1.6001	100			100			62.4961		0	0	1		001	1
TCMDC-135367							2.17305	38.9045			38.9045			17.9032		0	0	1		001	1
TCMDC-136207							0.7471	38.0189			38.0189			50.8887		0	0	1		001	1
TCMDC-123741							0.686467	12.3027			12.3027			17.9218		0	0	1		001	1
TCMDC-124356							0.597567	14.1254			14.1254			23.6382		0	0	1		001	1
TCMDC-123828							3.016	1.38038			1.38038			0.457687		0	0	0		000	0
TCMDC-136188							0.547333	100			100			182.704		0	0	1		001	1
TCMDC-137042							6.38462	100			100			15.6626		0	0	1		001	1
TCMDC-124103							0.560667	100			100			178.359		0	0	1		001	1
TCMDC-124456							1.00503	97.2747			97.2747			96.7884		0	0	1		001	1
TCMDC-124347							2.45368	100			100			40.7552		0	0	1		001	1
TCMDC-138194							0.217225	63.8263			63.8263			293.826		0	0	1		001	1
TCMDC-123857							0.56195	100			100			177.952		0	0	1		001	1
TCMDC-137523							2.18803	100			100			45.7031		0	0	1		001	1
TCMDC-137877							0.564075	9.54993			9.54993			16.9302		0	0	1		001	1
TCMDC-138117							0.60775	4.46684			4.46684			7.34979		0	0	0		000	0
TCMDC-123496							2.01003	100			100			49.7506		0	0	1		001	1
TCMDC-124060							0.71805	83.1764			83.1764			115.836		0	0	1		001	1
TCMDC-124093							0.760125	0.00169824			0.00169824			0.00223416		0	0	0		000	0
TCMDC-124173							4.8881	100			100			20.4578		0	0	1		001	1
TCMDC-138736							0.202225	2.11349			2.11349			10.4512		0	0	1		001	1
TCMDC-141634							9.02255	2.75423			2.75423			0.305261		0	0	0		000	0
TCMDC-139368							2.86947	33.8844			33.8844			11.8086		0	0	1		001	1
TCMDC-139647							1.964	34.6737			34.6737			17.6546		0	0	1		001	1
TCMDC-141393							1.74782	53.7032			53.7032			30.7257		0	0	1		001	1
TCMDC-131358							2.3643	0.260016			0.260016			0.109976		0	0	0		000	0
TCMDC-131416							1.31692	41.6869			41.6869			31.6548		0	0	1		001	1
TCMDC-125868							0.459725	100			100			217.521		0	0	1		001	1
TCMDC-131540							1.31077	100			100			76.2912		0	0	1		001	1
TCMDC-125546							5.26525	15.1356			15.1356			2.87462		0	0	0		000	0
TCMDC-132098							0.40055	100			100			249.657		0	0	1		001	1
TCMDC-132304							4.00943	100			100			24.9412		0	0	1		001	1
TCMDC-125457							5.10883	100			100			19.574		0	0	1		001	1
TCMDC-125442							1.18217	69.1831			69.1831			58.5223		0	0	1		001	1
TCMDC-125431							1.95337	47.863			47.863			24.5028		0	0	1		001	1
TCMDC-125163							1.05838	24.5471			24.5471			23.1932		0	0	1		001	1
TCMDC-125139							9.06462	100			100			11.0319		0	0	1		001	1
TCMDC-134154							0.9635	16.2181			16.2181			16.8325		0	0	1		001	1
TCMDC-134208							1.352	100			100			73.9645		0	0	1		001	1
TCMDC-125051							0.854467	3.46737			3.46737			4.05793		0	0	0		000	0
TCMDC-125024							0.61825	100			100			161.747		0	0	1		001	1
TCMDC-124947							4.1507	100			100			24.0923		0	0	1		001	1
TCMDC-134293							2.15963	14.4544			14.4544			6.69299		0	0	0		000	0
TCMDC-124874							1.274	100			100			78.4929		0	0	1		001	1
TCMDC-123794							0.209925	19.4984			19.4984			92.8829		0	0	1		001	1
TCMDC-124835							0.8988	52.4807			52.4807			58.3898		0	0	1		001	1
TCMDC-124832							0.61285	13.4896			13.4896			22.0113		0	0	1		001	1
TCMDC-134547							0.848733	5.7544			5.7544			6.77999		0	0	0		000	0
TCMDC-134548							1.62522	42.658			42.658			26.2474		0	0	1		001	1
TCMDC-134575							1.4004	100			100			71.4082		0	0	1		001	1
TCMDC-124760							8.60853	100			100			11.6164		0	0	1		001	1
TCMDC-124730							0.350375	75.8578			75.8578			216.504		0	0	1		001	1
TCMDC-134721							1.12303	34.6737			34.6737			30.875		0	0	1		001	1
TCMDC-135018							6.0631	0.138038			0.138038			0.022767		0	0	0		000	0
TCMDC-135185							0.532767	57.544			57.544			108.01		0	0	1		001	1
TCMDC-135395							1.25477	16.9824			16.9824			13.5343		0	0	1		001	1
TCMDC-135415							2.71413	1.36458			1.36458			0.502771		0	0	0		000	0
TCMDC-135522							1.58987	100			100			62.8984		0	0	1		001	1
TCMDC-135620							0.4671	10.5925			10.5925			22.6772		0	0	1		001	1
TCMDC-123480							1.89653	100			100			52.728		0	0	1		001	1
TCMDC-124578							0.367575	10.5925			10.5925			28.8173		0	0	1		001	1
TCMDC-135947							1.4662	100			100			68.2035		0	0	1		001	1
TCMDC-136003							0.1754	30.903			30.903			176.186		0	0	1		001	1
TCMDC-136017							1.844	100			100			54.2299		0	0	1		001	1
TCMDC-136021							0.7849	39.8107			39.8107			50.7208		0	0	1		001	1
TCMDC-123621							1.03988	100			100			96.1654		0	0	1		001	1
TCMDC-123863							2.43905	56.8853			56.8853			23.3227		0	0	1		001	1
TCMDC-136185							0.207	3.0903			3.0903			14.929		0	0	1		001	1
TCMDC-124486							0.6822	24.5471			24.5471			35.9822		0	0	1		001	1
TCMDC-124479							6.04255	100			100			16.5493		0	0	1		001	1
TCMDC-136979							4.1878	21.6272			21.6272			5.16433		0	0	0		000	0
TCMDC-137229							0.6917	100			100			144.571		0	0	1		001	1
TCMDC-137492							3.02168	100			100			33.0942		0	0	1		001	1
TCMDC-137749							4.4456	1.14815			1.14815			0.258267		0	0	0		000	0
TCMDC-137769							0.364767	41.2098			41.2098			112.976		0	0	1		001	1
TCMDC-137829							3.1037	0.00169824			0.00169824			0.000547167		0	0	0		000	0
TCMDC-137868							3.80165	0.00860994			0.00860994			0.00226479		0	0	0		000	0
TCMDC-138100							8.25693	73.2825			73.2825			8.87526		0	0	0		000	0
TCMDC-124257							0.973125	100			100			102.762		0	0	1		001	1
TCMDC-124217							0.497	58.2103			58.2103			117.123		0	0	1		001	1
TCMDC-138556							5.4427	51.2861			51.2861			9.42292		0	0	0		000	0
TCMDC-124125							3.82863	100			100			26.119		0	0	1		001	1
TCMDC-124122							7.76133	71.6143			71.6143			9.22708		0	0	0		000	0
TCMDC-124090							2.01127	100			100			49.7199		0	0	1		001	1
TCMDC-138688							1.8037	46.7735			46.7735			25.932		0	0	1		001	1
TCMDC-138853							1.8825	3.31131			3.31131			1.759		0	0	0		000	0
TCMDC-138924							0.395167	100			100			253.058		0	0	1		001	1
TCMDC-138943							0.5473	100			100			182.715		0	0	1		001	1
TCMDC-139315							0.56275	20.4174			20.4174			36.2814		0	0	1		001	1
TCMDC-139398							4.89653	100			100			20.4226		0	0	1		001	1
TCMDC-139660							1.7558	9.77237			9.77237			5.56577		0	0	0		000	0
TCMDC-139688							3.25988	33.1131			33.1131			10.1578		0	0	1		001	1
TCMDC-139733							6.37932	100			100			15.6756		0	0	1		001	1
TCMDC-139791							2.76768	33.8844			33.8844			12.2429		0	0	1		001	1
TCMDC-125809							0.977567	100			100			102.295		0	0	1		001	1
TCMDC-140735							3.43313	16.2181			16.2181			4.72399		0	0	0		000	0
TCMDC-140763							1.48435	52.4807			52.4807			35.356		0	0	1		001	1
TCMDC-125724							0.3441	53.7032			53.7032			156.069		0	0	1		001	1
TCMDC-142047							4.52313	15.1356			15.1356			3.34627		0	0	0		000	0
TCMDC-125838							0.109275	100			100			915.122		0	0	1		001	1
TCMDC-142261							0.054875	26.3027			26.3027			479.32		0	0	1		001	1
TCMDC-124807	1.525	6.94									6.94	4.55082				0	0	0		000	0
TCMDC-124917	1.90333	>25									25	13.1349				1	0	0		100	4
TCMDC-124918	1.94333	>25									25	12.8645				1	0	0		100	4
TCMDC-125045	2.09333	>25									25	11.9427				1	0	0		100	4
TCMDC-125153	2.66333	>25									25	9.38673				0	0	0		000	0
TCMDC-125289	0.426667	>25									25	58.5937				1	0	0		100	4
TCMDC-125491	0.143333	20									20	139.535				1	0	0		100	4
TCMDC-125520	0.0098	12.8									12.8	1306.12				1	0	0		100	4
TCMDC-125550	0.585	>25									25	42.735				1	0	0		100	4
TCMDC-125702	3.315	>25									25	7.54148				0	0	0		000	0
TCMDC-125769	0.0433333	>25									25	576.923				1	0	0		100	4
TCMDC-125802	1.3059	14.82									14.82	11.3485				1	0	0		100	4
TCMDC-125846	0.1	3.02									3.02	30.2				1	0	0		100	4
TCMDC-131284	0.53	6.1									6.1	11.5094				1	0	0		100	4
TCMDC-131288	3	14.3									14.3	4.76667				0	0	0		000	0
TCMDC-131806	0.84	43.6									43.6	51.9048				1	0	0		100	4
TCMDC-131807	0.365	>25									25	68.4932				1	0	0		100	4
TCMDC-131808	3.435	>25									25	7.27802				0	0	0		000	0
TCMDC-131812	1.03	>25									25	24.2718				1	0	0		100	4
TCMDC-131817	0.79	>25									25	31.6456				1	0	0		100	4
TCMDC-132009	0.83	3.28									3.28	3.95181				0	0	0		000	0
TCMDC-132017	5.6	4.58									4.58	0.817857				0	0	0		000	0
TCMDC-132030	0.485	3.3									3.3	6.80412				0	0	0		000	0
TCMDC-132045	0.215	3.2									3.2	14.8837				1	0	0		100	4
TCMDC-132051	0.77	7.75									7.75	10.0649				1	0	0		100	4
TCMDC-132056	0.55	4.11									4.11	7.47273				0	0	0		000	0
TCMDC-132065	0.453333	6									6	13.2353				1	0	0		100	4
TCMDC-132071	1.95	>25									25	12.8205				1	0	0		100	4
TCMDC-132105	0.176667	7.7									7.7	43.5849				1	0	0		100	4
TCMDC-132279	1.23667	7.5									7.5	6.06469				0	0	0		000	0
TCMDC-132289	2.69	7.4									7.4	2.75093				0	0	0		000	0
TCMDC-132294	1.21333	6.5									6.5	5.35714				0	0	0		000	0
TCMDC-132295	0.716667	11.4									11.4	15.907				1	0	0		100	4
TCMDC-132479	1.675	11.4									11.4	6.80597				0	0	0		000	0
TCMDC-132663	3.5	22.22									22.22	6.34857				0	0	0		000	0
TCMDC-132815	0.483333	21.82									21.82	45.1448				1	0	0		100	4
TCMDC-132859	0.71	19.3									19.3	27.1831				1	0	0		100	4
TCMDC-132860	0.736667	19.63									19.63	26.6471				1	0	0		100	4
TCMDC-132863	1.45333	24.16									24.16	16.6239				1	0	0		100	4
TCMDC-132867	0.84	13.4									13.4	15.9524				1	0	0		100	4
TCMDC-132869	0.53	>25									25	47.1698				1	0	0		100	4
TCMDC-132873	0.496667	7.76									7.76	15.6242				1	0	0		100	4
TCMDC-133351	1.17667	>25									25	21.2465				1	0	0		100	4
TCMDC-133435	7.52	6.4									6.4	0.851064				0	0	0		000	0
TCMDC-133727	7.42	11.2									11.2	1.50943				0	0	0		000	0
TCMDC-133872	0.826667	7.25									7.25	8.77016				0	0	0		000	0
TCMDC-133920	0.293333	13.1									13.1	44.6591				1	0	0		100	4
TCMDC-133923	0.463333	3.87									3.87	8.35252				0	0	0		000	0
TCMDC-133929	0.266667	3.7									3.7	13.875				1	0	0		100	4
TCMDC-133932	0.139667	3.79									3.79	27.136				1	0	0		100	4
TCMDC-134180	6.9	>25									25	3.62319				0	0	0		000	0
TCMDC-134265	2.07333	>25									25	12.0579				1	0	0		100	4
TCMDC-134383	1.61667	12.9									12.9	7.97938				0	0	0		000	0
TCMDC-134432	1.25667	7.22									7.22	5.74536				0	0	0		000	0
TCMDC-134670	2.51	>25									25	9.96016				0	0	0		000	0
TCMDC-134893	5.3	6.3									6.3	1.18868				0	0	0		000	0
TCMDC-134991	0.7	3.15									3.15	4.5				0	0	0		000	0
TCMDC-135122	0.696667	6.94									6.94	9.96172				0	0	0		000	0
TCMDC-135184	1.425	>25									25	17.5439				1	0	0		100	4
TCMDC-135308	2.66	>25									25	9.3985				0	0	0		000	0
TCMDC-135397	0.613333	>25									25	40.7609				1	0	0		100	4
TCMDC-135398	0.15	3.23									3.23	21.5333				1	0	0		100	4
TCMDC-135406	0.715	5.58									5.58	7.8042				0	0	0		000	0
TCMDC-135496	1.245	3.72									3.72	2.98795				0	0	0		000	0
TCMDC-135561	3.365	4.37									4.37	1.29866				0	0	0		000	0
TCMDC-136011	2.39	3.1									3.1	1.29707				0	0	0		000	0
TCMDC-136190	0.435	5.9									5.9	13.5632				1	0	0		100	4
TCMDC-136195	3.515	24.7									24.7	7.02703				0	0	0		000	0
TCMDC-136216	1.4	5.61									5.61	4.00714				0	0	0		000	0
TCMDC-136259	4.35	6.4									6.4	1.47126				0	0	0		000	0
TCMDC-136289	0.533333	>25									25	46.875				1	0	0		100	4
TCMDC-136307	0.47	>25									25	53.1915				1	0	0		100	4
TCMDC-136349	0.85	6.97									6.97	8.2				0	0	0		000	0
TCMDC-136384	2.415	6.7									6.7	2.77433				0	0	0		000	0
TCMDC-136467	0.9	5.87									5.87	6.52222				0	0	0		000	0
TCMDC-136560	1.635	>25									25	15.2905				1	0	0		100	4
TCMDC-136656	3.275	6.6									6.6	2.01527				0	0	0		000	0
TCMDC-136678	0.333333	16.66									16.66	49.98				1	0	0		100	4
TCMDC-136869	1.66	12.5									12.5	7.53012				0	0	0		000	0
TCMDC-137004	5.43667	1.58									1.58	0.290619				0	0	0		000	0
TCMDC-137169	0.1	2.8									2.8	28				1	0	0		100	4
TCMDC-137197	0.686667	3.67									3.67	5.34466				0	0	0		000	0
TCMDC-137198	0.14	1.62									1.62	11.5714				1	0	0		100	4
TCMDC-137201	0.224333	6.2									6.2	27.6374				1	0	0		100	4
TCMDC-137255	1.015	5.8									5.8	5.71429				0	0	0		000	0
TCMDC-137261	0.333333	>25									25	75				1	0	0		100	4
TCMDC-137274	0.37	5.3									5.3	14.3243				1	0	0		100	4
TCMDC-137453	0.313333	12.8									12.8	40.8511				1	0	0		100	4
TCMDC-137457	0.28	14									14	50				1	0	0		100	4
TCMDC-137461	0.55	19									19	34.5455				1	0	0		100	4
TCMDC-137476	1.87667	19.33									19.33	10.3002				1	0	0		100	4
TCMDC-137479	1.31667	3.39									3.39	2.57468				0	0	0		000	0
TCMDC-137483	0.905	5.8									5.8	6.40884				0	0	0		000	0
TCMDC-137503	0.05	>25									25	500				1	0	0		100	4
TCMDC-137569	1.19	12.68									12.68	10.6555				1	0	0		100	4
TCMDC-137578	0.66	5									5	7.57576				0	0	0		000	0
TCMDC-137612	0.423333	6.1									6.1	14.4094				1	0	0		100	4
TCMDC-137614	0.506667	>25									25	49.3421				1	0	0		100	4
TCMDC-137615	0.29	>25									25	86.2069				1	0	0		100	4
TCMDC-137619	0.309333	5.39									5.39	17.4246				1	0	0		100	4
TCMDC-137621	0.0533333	1.9									1.9	35.625				1	0	0		100	4
TCMDC-137703	0.885	6.3									6.3	7.11864				0	0	0		000	0
TCMDC-137759	0.173333	<1.56									25	144.231				1	0	0		100	4
TCMDC-137791	0.7	1.75									1.75	2.5				0	0	0		000	0
TCMDC-137802	0.28	3.74									3.74	13.3571				1	0	0		100	4
TCMDC-137817	0.42	3.83									3.83	9.11905				0	0	0		000	0
TCMDC-137843	0.319	4.25									4.25	13.3229				1	0	0		100	4
TCMDC-137895	1.495	>25									25	16.7224				1	0	0		100	4
TCMDC-137903	2.345	7.5									7.5	3.19829				0	0	0		000	0
TCMDC-137905	0.23	5.72									5.72	24.8696				1	0	0		100	4
TCMDC-137907	0.16	17									17	106.25				1	0	0		100	4
TCMDC-137909	0.105	6.28									6.28	59.8095				1	0	0		100	4
TCMDC-137913	0.963333	16.4									16.4	17.0242				1	0	0		100	4
TCMDC-137914	1.11	13.7									13.7	12.3423				1	0	0		100	4
TCMDC-138009	0.795	9.92									9.92	12.478				1	0	0		100	4
TCMDC-138218	0.2	14.47									14.47	72.35				1	0	0		100	4
TCMDC-138334	0.3	7.62									7.62	25.4				1	0	0		100	4
TCMDC-138370	4.87	13.6									13.6	2.79261				0	0	0		000	0
TCMDC-138539	2.68	4.2									4.2	1.56716				0	0	0		000	0
TCMDC-138723	1.42	>25									25	17.6056				1	0	0		100	4
TCMDC-138771	0.63	6.59									6.59	10.4603				1	0	0		100	4
TCMDC-138854	2.93	3.7									3.7	1.2628				0	0	0		000	0
TCMDC-139064	1.83	9.4									9.4	5.13661				0	0	0		000	0
TCMDC-139222	0.995	>25									25	25.1256				1	0	0		100	4
TCMDC-139278	0.266667	2.98									2.98	11.175				1	0	0		100	4
TCMDC-139286	0.56	13.98									13.98	24.9643				1	0	0		100	4
TCMDC-139559	1.43	>25									25	17.4825				1	0	0		100	4
TCMDC-139597	8.63	3.8									3.8	0.440324				0	0	0		000	0
TCMDC-139606	1.27	5.27									5.27	4.14961				0	0	0		000	0
TCMDC-139652	1.015	7.08									7.08	6.97537				0	0	0		000	0
TCMDC-139750	0.62	2.4									2.4	3.87097				0	0	0		000	0
TCMDC-139798	0.815	4.5									4.5	5.52147				0	0	0		000	0
TCMDC-139799	1.655	6.59									6.59	3.98187				0	0	0		000	0
TCMDC-139816	0.3	4.18									4.18	13.9333				1	0	0		100	4
TCMDC-139819	0.415	4.5									4.5	10.8434				1	0	0		100	4
TCMDC-139839	0.473333	17.2									17.2	36.338				1	0	0		100	4
TCMDC-139844	1.385	3.5									3.5	2.52708				0	0	0		000	0
TCMDC-140136	0.2	7.21									7.21	36.05				1	0	0		100	4
TCMDC-140137	1.44667	2.95									2.95	2.03917				0	0	0		000	0
TCMDC-140483	1.56333	>25									25	15.9915				1	0	0		100	4
TCMDC-140496	1.71	5									5	2.92398				0	0	0		000	0
TCMDC-140532	0.78	7.54									7.54	9.66667				0	0	0		000	0
TCMDC-140541	0.556667	7.47									7.47	13.4192				1	0	0		100	4
TCMDC-140543	0.805	7.17									7.17	8.90683				0	0	0		000	0
TCMDC-140545	0.629667	6.65									6.65	10.5611				1	0	0		100	4
TCMDC-140546	1.00333	6.99									6.99	6.96678				0	0	0		000	0
TCMDC-140553	0.54	5.5									5.5	10.1852				1	0	0		100	4
TCMDC-140554	0.6	4.55									4.55	7.58333				0	0	0		000	0
TCMDC-140555	0.806667	7.5									7.5	9.29752				0	0	0		000	0
TCMDC-140558	0.7	>25									25	35.7143				1	0	0		100	4
TCMDC-140559	0.54	5.39									5.39	9.98148				0	0	0		000	0
TCMDC-140560	0.535	6									6	11.215				1	0	0		100	4
TCMDC-140567	0.845	7.1									7.1	8.40237				0	0	0		000	0
TCMDC-140592	0.66	15.78									15.78	23.9091				1	0	0		100	4
TCMDC-140605	0.176667	14.26									14.26	80.717				1	0	0		100	4
TCMDC-140618	1.31	7.42									7.42	5.66412				0	0	0		000	0
TCMDC-140626	0.35	6.4									6.4	18.2857				1	0	0		100	4
TCMDC-140628	1.66	1.81									1.81	1.09036				0	0	0		000	0
TCMDC-140633	1.77667	16.75									16.75	9.42777				0	0	0		000	0
TCMDC-141357	3.425	6.7									6.7	1.9562				0	0	0		000	0
TCMDC-141443	0.385	6.7									6.7	17.4026				1	0	0		100	4
TCMDC-141446	1.00333	6.47									6.47	6.4485				0	0	0		000	0
TCMDC-141449	0.633333	6.2									6.2	9.78947				0	0	0		000	0
TCMDC-141450	0.986667	7.8									7.8	7.90541				0	0	0		000	0
TCMDC-141552	0.896667	9.27									9.27	10.3383				1	0	0		100	4
TCMDC-141558	3.70667	5.4									5.4	1.45683				0	0	0		000	0
TCMDC-141583	3.48	9.5									9.5	2.72989				0	0	0		000	0
TCMDC-141592	2.335	4.2									4.2	1.79872				0	0	0		000	0
TCMDC-141633	0.996667	17.3									17.3	17.3579				1	0	0		100	4
TCMDC-141785	1.13	3.52									3.52	3.11504				0	0	0		000	0
TCMDC-142070	9.41	0.19									0.19	0.0201913				0	0	0		000	0
TCMDC-142218	0.773333	7.86									7.86	10.1638				1	0	0		100	4
TCMDC-142295	0.2	11.7									11.7	58.5				1	0	0		100	4
TCMDC-142296	0.595	7.6									7.6	12.7731				1	0	0		100	4
TCMDC-123729	0.2	6.93									6.93	34.65				1	0	0		100	4
TCMDC-123769	7.975	>25									25	3.1348				0	0	0		000	0
TCMDC-123813	0.356667	6.5									6.5	18.2243				1	0	0		100	4
TCMDC-123886	0.496667	>25									25	50.3356				1	0	0		100	4
TCMDC-123927	0.646667	2.69									2.69	4.15979				0	0	0		000	0
TCMDC-124000	1.3	>10									25	19.2308				1	0	0		100	4
TCMDC-124064	3.27333	5.2									5.2	1.58859				0	0	0		000	0
TCMDC-124065	2.02	6									6	2.9703				0	0	0		000	0
TCMDC-124120	0.3	3.1									3.1	10.3333				1	0	0		100	4
TCMDC-124174	1.2	6.8									6.8	5.66667				0	0	0		000	0
TCMDC-124379	0.44	24.1									24.1	54.7727				1	0	0		100	4
TCMDC-124478	0.9125	>50									50	54.7945				1	0	0		100	4
TCMDC-124594	0.6	9.6									9.6	16				1	0	0		100	4
TCMDC-124776	1.11	7.83									7.83	7.05405				0	0	0		000	0
TCMDC-124800	1.66333	11.47									11.47	6.89579				0	0	0		000	0
TCMDC-123605				1.73254	9.22346						9.22346		5.32366			0	0	0		000	0
TCMDC-123657				1.34886	1.71802						1.71802		1.27369			0	0	0		000	0
TCMDC-123691				1.47989	23.4485						23.4485		15.8448			0	1	0		010	2
TCMDC-123754				1.15587	2.32492						2.32492		2.0114			0	0	0		000	0
TCMDC-123767				0.162525	>100						100		615.288			0	1	0		010	2
TCMDC-123786				1.54467	14.1404						14.1404		9.15428			0	0	0		000	0
TCMDC-123805				1.46235	0.551873						0.551873		0.377387			0	0	0		000	0
TCMDC-123811				1.57118	94.4624						94.4624		60.1219			0	1	0		010	2
TCMDC-123868				1.16489	37.4383						37.4383		32.139			0	1	0		010	2
TCMDC-123884				1.5412	>100						100		64.8847			0	1	0		010	2
TCMDC-123899				0.939551	>100						100		106.434			0	1	0		010	2
TCMDC-123915				3.34269	5.43286						5.43286		1.6253			0	0	0		000	0
TCMDC-123993				0.728279	32.2978						32.2978		44.3481			0	1	0		010	2
TCMDC-124083				1.08022	0.934244						0.934244		0.864863			0	0	0		000	0
TCMDC-124162				2.39557	17.6836						17.6836		7.3818			0	0	0		000	0
TCMDC-124172				0.877122	21.6975						21.6975		24.7371			0	1	0		010	2
TCMDC-124255				1.0027	4.57088						4.57088		4.55855			0	0	0		000	0
TCMDC-124262				0.355064	60.256						60.256		169.704			0	1	0		010	2
TCMDC-124311				1.43841	25.7896						25.7896		17.9292			0	1	0		010	2
TCMDC-124315				1.12429	37.646						37.646		33.4844			0	1	0		010	2
TCMDC-124316				1.1003	41.9635						41.9635		38.1382			0	1	0		010	2
TCMDC-124453				0.0960091	>100						100		1041.57			0	1	0		010	2
TCMDC-124533				1.15548	6.24107						6.24107		5.40129			0	0	0		000	0
TCMDC-124559				0.342639	50.1187						50.1187		146.273			0	1	0		010	2
TCMDC-124602				0.241669	>100						100		413.788			0	1	0		010	2
TCMDC-124617				0.718118	4.36632						4.36632		6.08022			0	0	0		000	0
TCMDC-124677				1.46757	4.89779						4.89779		3.33735			0	0	0		000	0
TCMDC-124787				2.1212	28.848						28.848		13.5998			0	1	0		010	2
TCMDC-124811				7.05335	25.7312						25.7312		3.64809			0	0	0		000	0
TCMDC-124851				1.7437	11.493						11.493		6.59118			0	0	0		000	0
TCMDC-124940				1.30291	>100						100		76.7511			0	1	0		010	2
TCMDC-124958				1.07614	11.8921						11.8921		11.0507			0	1	0		010	2
TCMDC-125149				1.30666	>100						100		76.5311			0	1	0		010	2
TCMDC-125237				1.86688	10.5989						10.5989		5.67732			0	0	0		000	0
TCMDC-125345				0.357893	39.8213						39.8213		111.266			0	1	0		010	2
TCMDC-125420				0.207381	6.18067						6.18067		29.8034			0	1	0		010	2
TCMDC-125421				0.324783	13.0394						13.0394		40.1482			0	1	0		010	2
TCMDC-125540				0.0543374	58.3068						58.3068		1073.05			0	1	0		010	2
TCMDC-125559				1.14174	12.7426						12.7426		11.1607			0	1	0		010	2
TCMDC-125592				1.42907	3.07133						3.07133		2.14919			0	0	0		000	0
TCMDC-125758				0.333681	4.95746						4.95746		14.8569			0	1	0		010	2
TCMDC-125825				0.159164	48.9909						48.9909		307.801			0	1	0		010	2
TCMDC-125826				0.11669	>100						100		856.968			0	1	0		010	2
TCMDC-125836				1.14128	26.1413						26.1413		22.9053			0	1	0		010	2
TCMDC-131268				10.9199	13.1826						13.1826		1.2072			0	0	0		000	0
TCMDC-131277				9.66089	10.9677						10.9677		1.13527			0	0	0		000	0
TCMDC-131564				0.716424	4.27598						4.27598		5.9685			0	0	0		000	0
TCMDC-132044				1.29542	7.96224						7.96224		6.14644			0	0	0		000	0
TCMDC-132053				1.09362	1.23059						1.23059		1.12525			0	0	0		000	0
TCMDC-132061				2.56488	4.67859						4.67859		1.8241			0	0	0		000	0
TCMDC-132064				2.05475	4.67859						4.67859		2.27697			0	0	0		000	0
TCMDC-132093				1.02138	3.89458						3.89458		3.81305			0	0	0		000	0
TCMDC-132121				0.726786	4.57712						4.57712		6.29775			0	0	0		000	0
TCMDC-132174				2.10052	13.0394						13.0394		6.20773			0	0	0		000	0
TCMDC-132215				2.53742	6.02719						6.02719		2.37533			0	0	0		000	0
TCMDC-132217				1.28941	5.49541						5.49541		4.26196			0	0	0		000	0
TCMDC-132219				2.62682	5.12861						5.12861		1.9524			0	0	0		000	0
TCMDC-132234				2.27389	5.83068						5.83068		2.56419			0	0	0		000	0
TCMDC-132243				1.82771	5.3092						5.3092		2.90484			0	0	0		000	0
TCMDC-132253				1.75492	5.49687						5.49687		3.13225			0	0	0		000	0
TCMDC-132258				1.3916	5.31201						5.31201		3.81721			0	0	0		000	0
TCMDC-132266				1.9462	6.02719						6.02719		3.0969			0	0	0		000	0
TCMDC-132301				0.442352	3.75862						3.75862		8.4969			0	0	0		000	0
TCMDC-132580				1.93813	7.42096						7.42096		3.82893			0	0	0		000	0
TCMDC-132598				1.35712	20.4174						20.4174		15.0446			0	1	0		010	2
TCMDC-132813				2.16032	18.0854						18.0854		8.37159			0	0	0		000	0
TCMDC-132814				1.02419	8.31764						8.31764		8.12122			0	0	0		000	0
TCMDC-132838				1.28478	6.099						6.099		4.74714			0	0	0		000	0
TCMDC-132865				1.41046	16.4292						16.4292		11.6481			0	1	0		010	2
TCMDC-132870				1.52853	14.2899						14.2899		9.34879			0	0	0		000	0
TCMDC-132871				1.22	6.60693						6.60693		5.41553			0	0	0		000	0
TCMDC-133142				2.17605	3.09357						3.09357		1.42164			0	0	0		000	0
TCMDC-133143				1.35575	2.8848						2.8848		2.12782			0	0	0		000	0
TCMDC-133144				1.67307	4.62657						4.62657		2.76532			0	0	0		000	0
TCMDC-133229				1.39584	3.43336						3.43336		2.4597			0	0	0		000	0
TCMDC-133556				2.4949	3.98529						3.98529		1.59737			0	0	0		000	0
TCMDC-133842				1.09388	2.43965						2.43965		2.23027			0	0	0		000	0
TCMDC-133882				1.2962	4.07488						4.07488		3.14371			0	0	0		000	0
TCMDC-133919				2.10502	6.03998						6.03998		2.86931			0	0	0		000	0
TCMDC-134085				0.747994	7.16571						7.16571		9.5799			0	0	0		000	0
TCMDC-134098				1.19029	8.13046						8.13046		6.83065			0	0	0		000	0
TCMDC-134292				0.656197	11.8858						11.8858		18.1132			0	1	0		010	2
TCMDC-134435				1.30498	5.12861						5.12861		3.93003			0	0	0		000	0
TCMDC-134436				1.08083	9.14188						9.14188		8.45817			0	0	0		000	0
TCMDC-134438				0.59982	6.53174						6.53174		10.8895			0	1	0		010	2
TCMDC-134439				1.37114	11.5089						11.5089		8.39368			0	0	0		000	0
TCMDC-134440				0.7074	5.85231						5.85231		8.27299			0	0	0		000	0
TCMDC-134444				1.31969	6.61394						6.61394		5.01172			0	0	0		000	0
TCMDC-134448				1.20136	7.67412						7.67412		6.38784			0	0	0		000	0
TCMDC-134449				0.60412	7.24436						7.24436		11.9916			0	1	0		010	2
TCMDC-134483				1.6506	16.2181						16.2181		9.82558			0	0	0		000	0
TCMDC-134484				2.25827	18.8677						18.8677		8.35492			0	0	0		000	0
TCMDC-134485				0.890474	16.0335						16.0335		18.0056			0	1	0		010	2
TCMDC-134486				1.55626	8.18223						8.18223		5.25764			0	0	0		000	0
TCMDC-134563				1.26417	6.16758						6.16758		4.87875			0	0	0		000	0
TCMDC-134683				1.4587	0.672313						0.672313		0.460898			0	0	0		000	0
TCMDC-135052				0.737862	4.7863						4.7863		6.48671			0	0	0		000	0
TCMDC-135056				1.59592	9.29873						9.29873		5.82655			0	0	0		000	0
TCMDC-135118				4.07066	73.6762						73.6762		18.0993			0	1	0		010	2
TCMDC-135229				3.14103	21.4306						21.4306		6.82282			0	0	0		000	0
TCMDC-135458				2.40882	10.9764						10.9764		4.55676			0	0	0		000	0
TCMDC-135497				1.41793	2.29087						2.29087		1.61564			0	0	0		000	0
TCMDC-135499				1.41024	4.31548						4.31548		3.0601			0	0	0		000	0
TCMDC-135867				5.86422	4.36632						4.36632		0.744569			0	0	0		000	0
TCMDC-135917				0.717853	21.1363						21.1363		29.4438			0	1	0		010	2
TCMDC-136152				1.70411	10.9648						10.9648		6.4343			0	0	0		000	0
TCMDC-136179				0.914252	5.6249						5.6249		6.15247			0	0	0		000	0
TCMDC-136191				1.03076	7.42096						7.42096		7.19954			0	0	0		000	0
TCMDC-136246				1.36223	6.09577						6.09577		4.47484			0	0	0		000	0
TCMDC-136302				1.84333	11.7828						11.7828		6.39213			0	0	0		000	0
TCMDC-136456				1.53956	3.85229						3.85229		2.5022			0	0	0		000	0
TCMDC-136658				1.46033	26.8209						26.8209		18.3663			0	1	0		010	2
TCMDC-137239				1.85325	5.0132						5.0132		2.70509			0	0	0		000	0
TCMDC-137460				1.96734	4.73183						4.73183		2.40519			0	0	0		000	0
TCMDC-137502				1.67183	3.67307						3.67307		2.19704			0	0	0		000	0
TCMDC-137529				0.58409	1.99526						1.99526		3.41602			0	0	0		000	0
TCMDC-137752				4.42426	7.32873						7.32873		1.65649			0	0	0		000	0
TCMDC-137772				1.91175	7.85704						7.85704		4.10987			0	0	0		000	0
TCMDC-137801				1.458	>100						100		68.5869			0	1	0		010	2
TCMDC-137825				0.968069	2.7608						2.7608		2.85187			0	0	0		000	0
TCMDC-137837				3.69186	4.41834						4.41834		1.19678			0	0	0		000	0
TCMDC-137840				4.42408	2.31755						2.31755		0.523849			0	0	0		000	0
TCMDC-137940				1.2876	6.06381						6.06381		4.70939			0	0	0		000	0
TCMDC-137945				1.82197	4.89779						4.89779		2.68818			0	0	0		000	0
TCMDC-137950				0.638168	1.71893						1.71893		2.69354			0	0	0		000	0
TCMDC-137958				1.18029	4.62412						4.62412		3.91779			0	0	0		000	0
TCMDC-137961				0.482194	2.14023						2.14023		4.43852			0	0	0		000	0
TCMDC-137975				1.49295	2.21324						2.21324		1.48247			0	0	0		000	0
TCMDC-137976				1.134	2.86634						2.86634		2.52764			0	0	0		000	0
TCMDC-138006				0.985396	3.42791						3.42791		3.47871			0	0	0		000	0
TCMDC-138075				0.695509	4.57209						4.57209		6.57373			0	0	0		000	0
TCMDC-138155				1.67912	7.6224						7.6224		4.53952			0	0	0		000	0
TCMDC-138226				3.11253	4.416						4.416		1.41878			0	0	0		000	0
TCMDC-138237				1.57861	14.1291						14.1291		8.95034			0	0	0		000	0
TCMDC-138391				1.70721	0.891251						0.891251		0.522052			0	0	0		000	0
TCMDC-138393				0.637803	5.6249						5.6249		8.81919			0	0	0		000	0
TCMDC-138394				1.90832	12.0513						12.0513		6.31516			0	0	0		000	0
TCMDC-138426				2.04615	5.37032						5.37032		2.6246			0	0	0		000	0
TCMDC-138546				1.95965	13.1826						13.1826		6.72698			0	0	0		000	0
TCMDC-138557				0.261742	13.9646						13.9646		53.3526			0	1	0		010	2
TCMDC-138645				1.4931	3.80189						3.80189		2.54632			0	0	0		000	0
TCMDC-138667				0.622036	5.96017						5.96017		9.58172			0	0	0		000	0
TCMDC-138703				2.25268	5.37032						5.37032		2.38397			0	0	0		000	0
TCMDC-138716				0.849895	4.91858						4.91858		5.78727			0	0	0		000	0
TCMDC-138718				0.890738	4.22395						4.22395		4.74208			0	0	0		000	0
TCMDC-138721				0.908835	6.099						6.099		6.7108			0	0	0		000	0
TCMDC-138768				1.9823	5.39311						5.39311		2.72064			0	0	0		000	0
TCMDC-138818				1.37586	4.95483						4.95483		3.60127			0	0	0		000	0
TCMDC-138845				1.80246	4.67735						4.67735		2.59498			0	0	0		000	0
TCMDC-138849				1.02551	4.7863						4.7863		4.66726			0	0	0		000	0
TCMDC-138852				0.877179	4.79772						4.79772		5.4695			0	0	0		000	0
TCMDC-138856				1.47096	2.69153						2.69153		1.82978			0	0	0		000	0
TCMDC-138913				1.16598	5.49687						5.49687		4.71436			0	0	0		000	0
TCMDC-138933				0.758234	4.95483						4.95483		6.5347			0	0	0		000	0
TCMDC-138968				1.43045	33.2537						33.2537		23.247			0	1	0		010	2
TCMDC-139007				1.41109	4.43005						4.43005		3.13946			0	0	0		000	0
TCMDC-139020				1.06116	6.0256						6.0256		5.67832			0	0	0		000	0
TCMDC-139047				1.43925	5.62341						5.62341		3.90719			0	0	0		000	0
TCMDC-139056				2.37737	5.42165						5.42165		2.28053			0	0	0		000	0
TCMDC-139074				0.585379	3.63078						3.63078		6.20244			0	0	0		000	0
TCMDC-139082				0.142968	58.9						58.9		411.981			0	1	0		010	2
TCMDC-139087				0.0930927	40.738						40.738		437.607			0	1	0		010	2
TCMDC-139089				0.150114	42.7598						42.7598		284.85			0	1	0		010	2
TCMDC-139099				0.582422	10.9764						10.9764		18.8461			0	1	0		010	2
TCMDC-139105				5.33812	35.9136						35.9136		6.72777			0	0	0		000	0
TCMDC-139270				0.693283	3.98529						3.98529		5.74844			0	0	0		000	0
TCMDC-139334				0.999364	2.63097						2.63097		2.63264			0	0	0		000	0
TCMDC-139335				2.68682	5.37174						5.37174		1.99929			0	0	0		000	0
TCMDC-139377				0.864621	2.60171						2.60171		3.00908			0	0	0		000	0
TCMDC-139548				1.08788	3.08843						3.08843		2.83894			0	0	0		000	0
TCMDC-139632				0.118427	62.7164						62.7164		529.577			0	1	0		010	2
TCMDC-139797				1.84352	4.36632						4.36632		2.36847			0	0	0		000	0
TCMDC-139810				0.861965	4.02744						4.02744		4.67239			0	0	0		000	0
TCMDC-139866				1.12191	1.9736						1.9736		1.75914			0	0	0		000	0
TCMDC-139867				2.0691	4.1698						4.1698		2.01528			0	0	0		000	0
TCMDC-139875				0.732715	5.88844						5.88844		8.03646			0	0	0		000	0
TCMDC-140011				1.67897	4.89779						4.89779		2.91713			0	0	0		000	0
TCMDC-140020				1.50889	1.4646						1.4646		0.97065			0	0	0		000	0
TCMDC-140061				1.76925	5.89468						5.89468		3.33174			0	0	0		000	0
TCMDC-140062				1.29167	8.13046						8.13046		6.29452			0	0	0		000	0
TCMDC-140064				0.694431	12.5926						12.5926		18.1337			0	1	0		010	2
TCMDC-140074				0.870183	5.31764						5.31764		6.11095			0	0	0		000	0
TCMDC-140112				1.37575	12.5893						12.5893		9.15085			0	0	0		000	0
TCMDC-140114				1.73738	13.4896						13.4896		7.76436			0	0	0		000	0
TCMDC-140133				1.97495	6.23776						6.23776		3.15843			0	0	0		000	0
TCMDC-140182				1.64926	5.49541						5.49541		3.33205			0	0	0		000	0
TCMDC-140406				1.38435	6.60869						6.60869		4.77385			0	0	0		000	0
TCMDC-140476				1.64446	1.51356						1.51356		0.920399			0	0	0		000	0
TCMDC-140699				0.896944	4.7863						4.7863		5.33623			0	0	0		000	0
TCMDC-140700				1.91461	13.3573						13.3573		6.97653			0	0	0		000	0
TCMDC-140741				1.20538	13.8075						13.8075		11.4549			0	1	0		010	2
TCMDC-140744				0.730003	14.2975						14.2975		19.5855			0	1	0		010	2
TCMDC-140762				0.882531	13.5218						13.5218		15.3216			0	1	0		010	2
TCMDC-140773				1.91568	9.47128						9.47128		4.94407			0	0	0		000	0
TCMDC-140775				1.9989	13.9646						13.9646		6.98614			0	0	0		000	0
TCMDC-140777				2.43671	8.95034						8.95034		3.67313			0	0	0		000	0
TCMDC-141060				1.20804	32.7362						32.7362		27.0987			0	1	0		010	2
TCMDC-141079				1.57588	38.9148						38.9148		24.6941			0	1	0		010	2
TCMDC-141171				1.73389	5.25364						5.25364		3.02997			0	0	0		000	0
TCMDC-141372				2.0073	1.82018						1.82018		0.906782			0	0	0		000	0
TCMDC-141444				1.98012	5.1911						5.1911		2.6216			0	0	0		000	0
TCMDC-141610				1.47419	4.62412						4.62412		3.13671			0	0	0		000	0
TCMDC-141611				0.873345	4.89909						4.89909		5.60957			0	0	0		000	0
TCMDC-141697				0.993993	7.25204						7.25204		7.29587			0	0	0		000	0
TCMDC-141698				0.444068	4.79138						4.79138		10.7897			0	1	0		010	2
TCMDC-141699				4.90803	4.21724						4.21724		0.859254			0	0	0		000	0
TCMDC-141753				2.00454	4.36516						4.36516		2.17763			0	0	0		000	0
TCMDC-141754				0.970632	2.23087						2.23087		2.29836			0	0	0		000	0
TCMDC-141924				1.73418	7.85704						7.85704		4.53068			0	0	0		000	0
TCMDC-141982				1.5916	2.14306						2.14306		1.34649			0	0	0		000	0
TCMDC-141987				0.900157	4.2658						4.2658		4.73894			0	0	0		000	0
TCMDC-141992				11.881	0.518834						0.518834		0.0436694			0	0	0		000	0
TCMDC-142186				4.14886	5.8245						5.8245		1.40388			0	0	0		000	0
TCMDC-142207				1.22113	12.1691						12.1691		9.96546			0	0	0		000	0
TCMDC-142233				1.17406	1.77765						1.77765		1.5141			0	0	0		000	0
TCMDC-142257				5.25488	77.6247						77.6247		14.7719			0	1	0		010	2
TCMDC-142311				0.358973	>100						100		278.572			0	1	0		010	2
